# Supplementary material for: Bipyridine complexes of E3+ (E = P, As, Sb, Bi): strong Lewis acids, sources of E(OTf)3 and synthons for EI and EV cations
Source: Chem Sci. 2015 Aug 3;6(11):6545–55. doi: 10.1039/c5sc02423d (PMC6054056; doi:10.1039/c5sc02423d)
Supplement: Supplementary file 2 [file SC-006-C5SC02423D-s002.cif]

# Electronic Supplementary Material (ESI) for Chemical Science.
# This journal is © The Royal Society of Chemistry 2015

####################################################################### 
# 
# This file contains crystal structure data downloaded from the 
# Cambridge Structural Database (CSD) hosted by the Cambridge 
# Crystallographic Data Centre (CCDC).
# 
# Full information about CCDC data access policies and citation 
# guidelines are available at http://www.ccdc.cam.ac.uk/access/V1 
# 
# Audit and citation data items may have been added by the CCDC. 
# Please retain this information to preserve the provenance of 
# this file and to allow appropriate attribution of the data. 
# 
#######################################################################

data_vic1520
_database_code_depnum_ccdc_archive 'CCDC 1410568'
_audit_update_record             
;
2015-07-05 deposited with the CCDC.
2015-08-03 downloaded from the CCDC.
;

_audit_creation_method           SHELXL-2014/7
_shelx_SHELXL_version_number     2014/7
_chemical_name_systematic        ?
_chemical_name_common            ?
_chemical_melting_point          ?
_chemical_formula_moiety         'C22 H16 Bi F6 N4 O6 S2, C F3 O3 S, C2 H3 N'
_chemical_formula_sum            'C25 H19 Bi F9 N5 O9 S3'
_chemical_formula_weight         1009.61

loop_
_atom_type_symbol
_atom_type_description
_atom_type_scat_dispersion_real
_atom_type_scat_dispersion_imag
_atom_type_scat_source
C C 0.0033 0.0016 'International Tables Vol C Tables 4.2.6.8 and 6.1.1.4'
H H 0.0000 0.0000 'International Tables Vol C Tables 4.2.6.8 and 6.1.1.4'
N N 0.0061 0.0033 'International Tables Vol C Tables 4.2.6.8 and 6.1.1.4'
O O 0.0106 0.0060 'International Tables Vol C Tables 4.2.6.8 and 6.1.1.4'
F F 0.0171 0.0103 'International Tables Vol C Tables 4.2.6.8 and 6.1.1.4'
S S 0.1246 0.1234 'International Tables Vol C Tables 4.2.6.8 and 6.1.1.4'
Bi Bi -4.1077 10.2566 'International Tables Vol C Tables 4.2.6.8 and 6.1.1.4'

_space_group_crystal_system      triclinic
_space_group_IT_number           2
_space_group_name_H-M_alt        'P -1'
_space_group_name_Hall           '-P 1'

_shelx_space_group_comment       
; 
The symmetry employed for this shelxl refinement is uniquely defined 
by the following loop, which should always be used as a source of 
symmetry information in preference to the above space-group names. 
They are only intended as comments. 
;

loop_
_space_group_symop_operation_xyz
'x, y, z'
'-x, -y, -z'

_cell_length_a                   9.3667(13)
_cell_length_b                   13.6119(19)
_cell_length_c                   13.6823(19)
_cell_angle_alpha                77.1774(15)
_cell_angle_beta                 87.8299(16)
_cell_angle_gamma                79.1523(16)
_cell_volume                     1670.6(4)
_cell_formula_units_Z            2
_cell_measurement_temperature    193(2)
_cell_measurement_reflns_used    6872
_cell_measurement_theta_min      2.41
_cell_measurement_theta_max      26.52

_exptl_crystal_description       fragment
_exptl_crystal_colour            colourless
_exptl_crystal_density_meas      ?
_exptl_crystal_density_method    ?
_exptl_crystal_density_diffrn    2.007
_exptl_crystal_F_000             976
_exptl_transmission_factor_min   ?
_exptl_transmission_factor_max   ?
_exptl_crystal_size_max          0.210
_exptl_crystal_size_mid          0.152
_exptl_crystal_size_min          0.116
_exptl_absorpt_coefficient_mu    5.573
_shelx_estimated_absorpt_T_min   0.387
_shelx_estimated_absorpt_T_max   0.564
_exptl_absorpt_correction_type   multi-scan
_exptl_absorpt_correction_T_min  0.3554
_exptl_absorpt_correction_T_max  0.6292
_exptl_absorpt_process_details   'TWINABS (Sheldrick, 2008)'
_exptl_absorpt_special_details   ?
_diffrn_ambient_temperature      193(2)
_diffrn_radiation_wavelength     0.71073
_diffrn_radiation_type           MoK\a
_diffrn_source                   ?
_diffrn_measurement_device_type  'Bruker APEX-II CCD'
_diffrn_measurement_method       '\w scans'
_diffrn_detector_area_resol_mean ?
_diffrn_reflns_number            39598
_diffrn_reflns_av_unetI/netI     0.0660
_diffrn_reflns_av_R_equivalents  0.0859
_diffrn_reflns_limit_h_min       -12
_diffrn_reflns_limit_h_max       12
_diffrn_reflns_limit_k_min       -17
_diffrn_reflns_limit_k_max       18
_diffrn_reflns_limit_l_min       -18
_diffrn_reflns_limit_l_max       18
_diffrn_reflns_theta_min         1.526
_diffrn_reflns_theta_max         28.273
_diffrn_reflns_theta_full        25.242
_diffrn_measured_fraction_theta_max 0.966
_diffrn_measured_fraction_theta_full 0.998
_diffrn_reflns_Laue_measured_fraction_max 0.966
_diffrn_reflns_Laue_measured_fraction_full 0.998
_diffrn_reflns_point_group_measured_fraction_max 0.966
_diffrn_reflns_point_group_measured_fraction_full 0.998
_reflns_number_total             8002
_reflns_number_gt                6625
_reflns_threshold_expression     'I > 2\s(I)'
_reflns_Friedel_coverage         0.000
_reflns_Friedel_fraction_max     .
_reflns_Friedel_fraction_full    .

_reflns_special_details          
; 
 _reflns_Friedel_fraction is defined as the number of unique 
 Friedel pairs measured divided by the number that would be 
 possible theoretically, ignoring centric projections and 
 systematic absences. 
;

_computing_data_collection       'Bruker APEX2'
_computing_cell_refinement       'Bruker SAINT'
_computing_data_reduction        'Bruker SAINT'
_computing_structure_solution    'SHELXT-2014 (Sheldrick, 2014)'
_computing_structure_refinement  'SHELXL-2014/7 (Sheldrick, 2014)'
_computing_molecular_graphics    'Bruker SHELXTL'
_computing_publication_material  'Bruker SHELXTL'
_refine_special_details          
; 
 Refined as a 2-component twin. 
;
_refine_ls_structure_factor_coef Fsqd
_refine_ls_matrix_type           full
_refine_ls_weighting_scheme      calc
_refine_ls_weighting_details     
'w=1/[\s^2^(Fo^2^)+(0.0950P)^2^] where P=(Fo^2^+2Fc^2^)/3'
_atom_sites_solution_primary     ?
_atom_sites_solution_secondary   ?
_atom_sites_solution_hydrogens   geom
_refine_ls_hydrogen_treatment    constr
_refine_ls_extinction_method     none
_refine_ls_extinction_coef       .
_refine_ls_number_reflns         8002
_refine_ls_number_parameters     471
_refine_ls_number_restraints     0
_refine_ls_R_factor_all          0.0646
_refine_ls_R_factor_gt           0.0517
_refine_ls_wR_factor_ref         0.1466
_refine_ls_wR_factor_gt          0.1394
_refine_ls_goodness_of_fit_ref   1.053
_refine_ls_restrained_S_all      1.053
_refine_ls_shift/su_max          0.000
_refine_ls_shift/su_mean         0.000

loop_
_atom_site_label
_atom_site_type_symbol
_atom_site_fract_x
_atom_site_fract_y
_atom_site_fract_z
_atom_site_U_iso_or_equiv
_atom_site_adp_type
_atom_site_occupancy
_atom_site_site_symmetry_order
_atom_site_calc_flag
_atom_site_refinement_flags_posn
_atom_site_refinement_flags_adp
_atom_site_refinement_flags_occupancy
_atom_site_disorder_assembly
_atom_site_disorder_group
Bi Bi 0.15250(3) 0.11116(2) 0.14953(2) 0.02128(11) Uani 1 1 d . . . . .
S1 S 0.0415(2) 0.12418(14) -0.08333(13) 0.0241(4) Uani 1 1 d . . . . .
S2 S 0.34599(19) -0.08596(15) 0.32838(14) 0.0264(4) Uani 1 1 d . . . . .
F1 F 0.1140(7) 0.1926(5) -0.2666(4) 0.0551(16) Uani 1 1 d . . . . .
F2 F -0.0711(6) 0.2871(4) -0.2147(5) 0.0488(14) Uani 1 1 d . . . . .
F3 F 0.1413(6) 0.2889(4) -0.1649(5) 0.0497(14) Uani 1 1 d . . . . .
F4 F 0.4424(9) -0.2768(5) 0.4095(5) 0.071(2) Uani 1 1 d . . . . .
F5 F 0.5647(7) -0.2175(6) 0.2848(6) 0.074(2) Uani 1 1 d . . . . .
F6 F 0.3569(7) -0.2535(5) 0.2636(5) 0.0625(18) Uani 1 1 d . . . . .
O1 O -0.0248(6) 0.1741(6) -0.0033(4) 0.0405(15) Uani 1 1 d . . . . .
O2 O 0.1898(6) 0.0720(5) -0.0592(4) 0.0328(12) Uani 1 1 d . . . . .
O3 O -0.0520(6) 0.0688(5) -0.1207(4) 0.0346(13) Uani 1 1 d . . . . .
O4 O 0.3639(6) -0.0257(5) 0.2269(4) 0.0366(13) Uani 1 1 d . . . . .
O5 O 0.1962(6) -0.0912(6) 0.3511(5) 0.0408(15) Uani 1 1 d . . . . .
O6 O 0.4298(7) -0.0631(5) 0.4036(5) 0.0421(15) Uani 1 1 d . . . . .
N1 N 0.3682(6) 0.1775(5) 0.0769(5) 0.0238(12) Uani 1 1 d . . . . .
N2 N 0.1146(6) 0.2921(5) 0.1182(5) 0.0236(12) Uani 1 1 d . . . . .
N3 N -0.0717(6) 0.1167(5) 0.2452(5) 0.0244(13) Uani 1 1 d . . . . .
N4 N 0.1805(7) 0.1503(5) 0.3074(4) 0.0245(13) Uani 1 1 d . . . . .
C1 C 0.0574(10) 0.2307(6) -0.1893(6) 0.0336(18) Uani 1 1 d . . . . .
C2 C 0.4329(10) -0.2165(7) 0.3199(7) 0.0379(19) Uani 1 1 d . . . . .
C11 C 0.3540(8) 0.2796(6) 0.0443(6) 0.0258(15) Uani 1 1 d . . . . .
C12 C 0.4593(8) 0.3224(7) -0.0170(6) 0.0319(17) Uani 1 1 d . . . . .
H12 H 0.4486 0.3946 -0.0404 0.038 Uiso 1 1 calc R U . . .
C13 C 0.5792(9) 0.2573(7) -0.0428(7) 0.0359(19) Uani 1 1 d . . . . .
H13 H 0.6521 0.2845 -0.0845 0.043 Uiso 1 1 calc R U . . .
C14 C 0.5933(8) 0.1534(7) -0.0083(6) 0.0314(17) Uani 1 1 d . . . . .
H14 H 0.6766 0.1084 -0.0246 0.038 Uiso 1 1 calc R U . . .
C15 C 0.4842(8) 0.1149(6) 0.0510(6) 0.0279(16) Uani 1 1 d . . . . .
H15 H 0.4920 0.0428 0.0735 0.034 Uiso 1 1 calc R U . . .
C21 C 0.2223(8) 0.3423(6) 0.0770(6) 0.0256(15) Uani 1 1 d . . . . .
C22 C 0.2106(10) 0.4466(7) 0.0712(7) 0.0365(19) Uani 1 1 d . . . . .
H22 H 0.2855 0.4814 0.0410 0.044 Uiso 1 1 calc R U . . .
C23 C 0.0904(11) 0.4987(7) 0.1094(8) 0.042(2) Uani 1 1 d . . . . .
H23 H 0.0831 0.5698 0.1069 0.051 Uiso 1 1 calc R U . . .
C24 C -0.0198(9) 0.4501(8) 0.1513(8) 0.040(2) Uani 1 1 d . . . . .
H24 H -0.1040 0.4859 0.1778 0.048 Uiso 1 1 calc R U . . .
C25 C -0.0028(9) 0.3459(7) 0.1533(6) 0.0322(17) Uani 1 1 d . . . . .
H25 H -0.0788 0.3111 0.1811 0.039 Uiso 1 1 calc R U . . .
C31 C -0.0629(8) 0.1162(6) 0.3422(6) 0.0238(14) Uani 1 1 d . . . . .
C32 C -0.1696(9) 0.0884(7) 0.4090(6) 0.0310(17) Uani 1 1 d . . . . .
H32 H -0.1614 0.0888 0.4779 0.037 Uiso 1 1 calc R U . . .
C33 C -0.2896(9) 0.0597(7) 0.3737(7) 0.0358(19) Uani 1 1 d . . . . .
H33 H -0.3647 0.0401 0.4183 0.043 Uiso 1 1 calc R U . . .
C34 C -0.2979(9) 0.0600(7) 0.2726(6) 0.0326(17) Uani 1 1 d . . . . .
H34 H -0.3788 0.0407 0.2469 0.039 Uiso 1 1 calc R U . . .
C35 C -0.1874(8) 0.0886(7) 0.2100(6) 0.0294(16) Uani 1 1 d . . . . .
H35 H -0.1925 0.0886 0.1408 0.035 Uiso 1 1 calc R U . . .
C41 C 0.0698(9) 0.1474(6) 0.3731(6) 0.0265(15) Uani 1 1 d . . . . .
C42 C 0.0816(10) 0.1728(8) 0.4657(6) 0.037(2) Uani 1 1 d . . . . .
H42 H 0.0040 0.1696 0.5125 0.045 Uiso 1 1 calc R U . . .
C43 C 0.2067(11) 0.2024(9) 0.4885(7) 0.045(2) Uani 1 1 d . . . . .
H43 H 0.2160 0.2212 0.5504 0.054 Uiso 1 1 calc R U . . .
C44 C 0.3187(10) 0.2043(7) 0.4197(6) 0.0356(19) Uani 1 1 d . . . . .
H44 H 0.4063 0.2240 0.4341 0.043 Uiso 1 1 calc R U . . .
C45 C 0.3023(9) 0.1774(7) 0.3308(6) 0.0323(18) Uani 1 1 d . . . . .
H45 H 0.3801 0.1781 0.2842 0.039 Uiso 1 1 calc R U . . .
S3 S 0.5980(2) 0.37615(16) 0.22475(17) 0.0323(4) Uani 1 1 d . . . . .
F7 F 0.4626(9) 0.4393(8) 0.3761(6) 0.090(3) Uani 1 1 d . . . . .
F8 F 0.5782(9) 0.5461(6) 0.2863(7) 0.085(3) Uani 1 1 d . . . . .
F9 F 0.3791(7) 0.5274(6) 0.2304(7) 0.078(2) Uani 1 1 d . . . . .
O7 O 0.6295(8) 0.4314(6) 0.1271(5) 0.0512(17) Uani 1 1 d . . . . .
O8 O 0.4955(8) 0.3099(6) 0.2254(6) 0.0502(18) Uani 1 1 d . . . . .
O9 O 0.7233(7) 0.3352(6) 0.2889(5) 0.0473(16) Uani 1 1 d . . . . .
C3 C 0.4987(11) 0.4772(8) 0.2814(9) 0.048(2) Uani 1 1 d . . . . .
N1S N 0.123(2) 0.4202(16) 0.6033(15) 0.163(10) Uani 1 1 d . . . . .
C1S C 0.1537(18) 0.4936(14) 0.5612(12) 0.087(5) Uani 1 1 d . . . . .
C2S C 0.1978(15) 0.5840(11) 0.5037(11) 0.074(4) Uani 1 1 d . . . . .
H2SA H 0.2949 0.5659 0.4761 0.088 Uiso 1 1 calc R U . . .
H2SB H 0.2003 0.6324 0.5468 0.088 Uiso 1 1 calc R U . . .
H2SC H 0.1286 0.6159 0.4488 0.088 Uiso 1 1 calc R U . . .

loop_
_atom_site_aniso_label
_atom_site_aniso_U_11
_atom_site_aniso_U_22
_atom_site_aniso_U_33
_atom_site_aniso_U_23
_atom_site_aniso_U_13
_atom_site_aniso_U_12
Bi 0.02143(15) 0.02402(17) 0.01974(15) -0.00688(10) 0.00430(9) -0.00588(10)
S1 0.0279(9) 0.0248(9) 0.0204(9) -0.0063(7) 0.0019(7) -0.0058(7)
S2 0.0272(9) 0.0273(9) 0.0246(9) -0.0069(7) 0.0022(7) -0.0040(7)
F1 0.086(4) 0.047(3) 0.030(3) -0.005(3) 0.022(3) -0.014(3)
F2 0.044(3) 0.040(3) 0.056(4) -0.001(3) -0.011(3) 0.000(3)
F3 0.055(3) 0.038(3) 0.058(4) -0.002(3) 0.004(3) -0.024(3)
F4 0.112(6) 0.040(4) 0.052(4) 0.009(3) -0.008(4) -0.011(4)
F5 0.042(3) 0.058(4) 0.110(6) -0.018(4) 0.016(4) 0.013(3)
F6 0.076(4) 0.049(4) 0.071(5) -0.031(3) -0.013(3) -0.006(3)
O1 0.031(3) 0.069(5) 0.025(3) -0.021(3) 0.005(2) -0.007(3)
O2 0.033(3) 0.035(3) 0.030(3) -0.009(2) 0.002(2) -0.001(2)
O3 0.043(3) 0.040(3) 0.024(3) -0.002(2) 0.001(2) -0.022(3)
O4 0.039(3) 0.037(3) 0.028(3) -0.001(3) 0.009(2) -0.002(3)
O5 0.030(3) 0.057(4) 0.043(4) -0.023(3) 0.008(3) -0.011(3)
O6 0.050(4) 0.049(4) 0.035(3) -0.012(3) -0.003(3) -0.022(3)
N1 0.021(3) 0.031(3) 0.021(3) -0.007(3) 0.005(2) -0.008(3)
N2 0.021(3) 0.021(3) 0.027(3) -0.001(2) 0.006(2) -0.007(2)
N3 0.019(3) 0.034(3) 0.023(3) -0.009(3) 0.005(2) -0.010(3)
N4 0.034(3) 0.025(3) 0.016(3) -0.007(2) 0.006(2) -0.007(3)
C1 0.048(5) 0.024(4) 0.026(4) 0.001(3) 0.008(3) -0.009(3)
C2 0.047(5) 0.023(4) 0.041(5) -0.009(4) 0.002(4) 0.002(4)
C11 0.026(4) 0.032(4) 0.022(4) -0.011(3) 0.003(3) -0.006(3)
C12 0.029(4) 0.031(4) 0.035(4) -0.005(3) 0.006(3) -0.005(3)
C13 0.031(4) 0.044(5) 0.035(5) -0.013(4) 0.013(3) -0.010(4)
C14 0.024(4) 0.036(4) 0.033(4) -0.011(4) 0.009(3) 0.000(3)
C15 0.025(4) 0.030(4) 0.028(4) -0.006(3) 0.004(3) -0.005(3)
C21 0.024(4) 0.025(4) 0.027(4) -0.003(3) -0.002(3) -0.004(3)
C22 0.040(5) 0.025(4) 0.047(5) -0.012(4) 0.008(4) -0.007(3)
C23 0.047(5) 0.025(4) 0.055(6) -0.014(4) 0.006(4) -0.005(4)
C24 0.028(4) 0.042(5) 0.052(6) -0.016(4) 0.008(4) -0.003(4)
C25 0.027(4) 0.036(4) 0.034(4) -0.005(3) 0.008(3) -0.009(3)
C31 0.023(3) 0.023(3) 0.028(4) -0.013(3) 0.005(3) -0.002(3)
C32 0.034(4) 0.038(5) 0.021(4) -0.006(3) 0.006(3) -0.009(3)
C33 0.028(4) 0.043(5) 0.036(5) -0.005(4) 0.012(3) -0.014(4)
C34 0.029(4) 0.038(5) 0.035(4) -0.012(4) 0.007(3) -0.013(3)
C35 0.020(3) 0.035(4) 0.035(4) -0.016(3) 0.003(3) -0.002(3)
C41 0.034(4) 0.028(4) 0.020(4) -0.006(3) 0.004(3) -0.012(3)
C42 0.040(5) 0.053(6) 0.023(4) -0.015(4) 0.006(3) -0.011(4)
C43 0.049(5) 0.068(7) 0.029(5) -0.027(5) 0.002(4) -0.023(5)
C44 0.040(5) 0.042(5) 0.031(4) -0.010(4) -0.005(3) -0.019(4)
C45 0.029(4) 0.049(5) 0.023(4) -0.012(4) 0.000(3) -0.014(4)
S3 0.0304(10) 0.0292(10) 0.0370(11) -0.0064(8) 0.0075(8) -0.0074(8)
F7 0.087(5) 0.115(7) 0.062(5) -0.037(5) 0.023(4) 0.016(5)
F8 0.087(5) 0.047(4) 0.128(7) -0.047(5) -0.033(5) 0.006(4)
F9 0.050(4) 0.065(5) 0.118(7) -0.037(5) -0.023(4) 0.019(3)
O7 0.060(4) 0.043(4) 0.046(4) 0.000(3) 0.009(3) -0.012(3)
O8 0.052(4) 0.046(4) 0.061(5) -0.017(4) 0.015(3) -0.026(3)
O9 0.037(3) 0.052(4) 0.051(4) -0.015(3) 0.004(3) 0.000(3)
C3 0.046(6) 0.043(6) 0.055(6) -0.019(5) 0.005(5) -0.003(4)
N1S 0.162(17) 0.159(18) 0.157(17) 0.069(14) -0.088(14) -0.107(15)
C1S 0.098(11) 0.096(12) 0.076(10) 0.002(9) -0.028(8) -0.054(10)
C2S 0.074(8) 0.082(10) 0.073(9) -0.006(7) -0.003(7) -0.044(8)

_geom_special_details            
; 
 All esds (except the esd in the dihedral angle between two l.s. planes) 
 are estimated using the full covariance matrix.  The cell esds are taken 
 into account individually in the estimation of esds in distances, angles 
 and torsion angles; correlations between esds in cell parameters are only 
 used when they are defined by crystal symmetry.  An approximate (isotropic) 
 treatment of cell esds is used for estimating esds involving l.s. planes. 
;

loop_
_geom_bond_atom_site_label_1
_geom_bond_atom_site_label_2
_geom_bond_distance
_geom_bond_site_symmetry_2
_geom_bond_publ_flag
Bi N2 2.364(6) . ?
Bi N4 2.372(6) . ?
Bi N3 2.430(6) . ?
Bi N1 2.454(6) . ?
Bi O4 2.532(6) . ?
Bi O1 2.607(6) . ?
Bi O3 2.893(6) 2 ?
Bi O2 3.016(6) . ?
S1 O3 1.432(6) . ?
S1 O2 1.450(6) . ?
S1 O1 1.472(6) . ?
S1 C1 1.833(8) . ?
S2 O5 1.437(6) . ?
S2 O6 1.438(6) . ?
S2 O4 1.468(6) . ?
S2 C2 1.837(9) . ?
F1 C1 1.329(10) . ?
F2 C1 1.313(10) . ?
F3 C1 1.316(10) . ?
F4 C2 1.311(11) . ?
F5 C2 1.306(11) . ?
F6 C2 1.304(11) . ?
N1 C15 1.338(10) . ?
N1 C11 1.344(10) . ?
N2 C25 1.337(10) . ?
N2 C21 1.360(9) . ?
N3 C31 1.332(9) . ?
N3 C35 1.353(9) . ?
N4 C45 1.333(10) . ?
N4 C41 1.346(9) . ?
C11 C12 1.398(11) . ?
C11 C21 1.477(10) . ?
C12 C13 1.380(12) . ?
C13 C14 1.370(13) . ?
C14 C15 1.389(11) . ?
C21 C22 1.388(11) . ?
C22 C23 1.365(13) . ?
C23 C24 1.370(13) . ?
C24 C25 1.391(12) . ?
C31 C32 1.376(10) . ?
C31 C41 1.491(10) . ?
C32 C33 1.393(11) . ?
C33 C34 1.388(12) . ?
C34 C35 1.375(11) . ?
C41 C42 1.400(10) . ?
C42 C43 1.376(12) . ?
C43 C44 1.383(13) . ?
C44 C45 1.367(11) . ?
S3 O7 1.430(7) . ?
S3 O8 1.434(7) . ?
S3 O9 1.439(7) . ?
S3 C3 1.815(10) . ?
F7 C3 1.340(14) . ?
F8 C3 1.317(12) . ?
F9 C3 1.330(12) . ?
N1S C1S 1.12(2) . ?
C1S C2S 1.429(19) . ?

loop_
_geom_angle_atom_site_label_1
_geom_angle_atom_site_label_2
_geom_angle_atom_site_label_3
_geom_angle
_geom_angle_site_symmetry_1
_geom_angle_site_symmetry_3
_geom_angle_publ_flag
N2 Bi N4 74.7(2) . . ?
N2 Bi N3 88.8(2) . . ?
N4 Bi N3 68.2(2) . . ?
N2 Bi N1 68.1(2) . . ?
N4 Bi N1 94.1(2) . . ?
N3 Bi N1 154.4(2) . . ?
N2 Bi O4 131.9(2) . . ?
N4 Bi O4 77.2(2) . . ?
N3 Bi O4 115.6(2) . . ?
N1 Bi O4 75.8(2) . . ?
N2 Bi O1 75.0(2) . . ?
N4 Bi O1 138.3(2) . . ?
N3 Bi O1 83.20(19) . . ?
N1 Bi O1 100.5(2) . . ?
O4 Bi O1 144.2(2) . . ?
N2 Bi O3 147.44(19) . 2 ?
N4 Bi O3 124.87(19) . 2 ?
N3 Bi O3 77.69(19) . 2 ?
N1 Bi O3 127.78(19) . 2 ?
O4 Bi O3 80.42(19) . 2 ?
O1 Bi O3 74.1(2) . 2 ?
N2 Bi O2 102.09(19) . . ?
N4 Bi O2 166.21(19) . . ?
N3 Bi O2 125.49(18) . . ?
N1 Bi O2 72.45(18) . . ?
O4 Bi O2 96.05(17) . . ?
O1 Bi O2 50.36(17) . . ?
O3 Bi O2 64.66(16) 2 . ?
O3 S1 O2 117.0(4) . . ?
O3 S1 O1 113.4(4) . . ?
O2 S1 O1 111.9(3) . . ?
O3 S1 C1 103.6(4) . . ?
O2 S1 C1 104.9(4) . . ?
O1 S1 C1 104.4(4) . . ?
O5 S2 O6 116.9(4) . . ?
O5 S2 O4 112.0(4) . . ?
O6 S2 O4 113.8(4) . . ?
O5 S2 C2 105.4(4) . . ?
O6 S2 C2 103.9(4) . . ?
O4 S2 C2 103.0(4) . . ?
S1 O1 Bi 106.9(3) . . ?
S1 O2 Bi 90.0(3) . . ?
S2 O4 Bi 118.1(3) . . ?
C15 N1 C11 120.3(7) . . ?
C15 N1 Bi 120.9(5) . . ?
C11 N1 Bi 117.2(5) . . ?
C25 N2 C21 118.2(7) . . ?
C25 N2 Bi 121.2(5) . . ?
C21 N2 Bi 120.0(5) . . ?
C31 N3 C35 119.9(6) . . ?
C31 N3 Bi 117.4(4) . . ?
C35 N3 Bi 119.5(5) . . ?
C45 N4 C41 119.9(6) . . ?
C45 N4 Bi 121.0(5) . . ?
C41 N4 Bi 119.1(5) . . ?
F2 C1 F3 108.5(7) . . ?
F2 C1 F1 109.3(7) . . ?
F3 C1 F1 109.9(7) . . ?
F2 C1 S1 110.4(6) . . ?
F3 C1 S1 110.1(6) . . ?
F1 C1 S1 108.7(6) . . ?
F6 C2 F5 110.1(8) . . ?
F6 C2 F4 107.9(8) . . ?
F5 C2 F4 107.7(9) . . ?
F6 C2 S2 111.1(7) . . ?
F5 C2 S2 110.4(7) . . ?
F4 C2 S2 109.6(7) . . ?
N1 C11 C12 121.0(7) . . ?
N1 C11 C21 116.3(7) . . ?
C12 C11 C21 122.7(7) . . ?
C13 C12 C11 118.3(8) . . ?
C14 C13 C12 120.2(8) . . ?
C13 C14 C15 119.1(7) . . ?
N1 C15 C14 121.1(8) . . ?
N2 C21 C22 120.9(7) . . ?
N2 C21 C11 116.8(7) . . ?
C22 C21 C11 122.2(7) . . ?
C23 C22 C21 119.3(8) . . ?
C22 C23 C24 121.1(8) . . ?
C23 C24 C25 116.9(8) . . ?
N2 C25 C24 123.7(7) . . ?
N3 C31 C32 121.9(7) . . ?
N3 C31 C41 115.4(6) . . ?
C32 C31 C41 122.7(7) . . ?
C31 C32 C33 118.9(7) . . ?
C34 C33 C32 119.0(7) . . ?
C35 C34 C33 119.1(7) . . ?
N3 C35 C34 121.2(7) . . ?
N4 C41 C42 120.5(7) . . ?
N4 C41 C31 117.1(6) . . ?
C42 C41 C31 122.5(7) . . ?
C43 C42 C41 119.2(8) . . ?
C42 C43 C44 119.0(7) . . ?
C45 C44 C43 119.4(8) . . ?
N4 C45 C44 122.1(7) . . ?
O7 S3 O8 114.2(5) . . ?
O7 S3 O9 114.3(4) . . ?
O8 S3 O9 116.6(5) . . ?
O7 S3 C3 102.3(5) . . ?
O8 S3 C3 103.6(5) . . ?
O9 S3 C3 103.3(5) . . ?
F8 C3 F9 106.5(9) . . ?
F8 C3 F7 105.9(10) . . ?
F9 C3 F7 109.1(9) . . ?
F8 C3 S3 111.6(7) . . ?
F9 C3 S3 112.6(7) . . ?
F7 C3 S3 110.8(8) . . ?
N1S C1S C2S 177(3) . . ?

loop_
_geom_torsion_atom_site_label_1
_geom_torsion_atom_site_label_2
_geom_torsion_atom_site_label_3
_geom_torsion_atom_site_label_4
_geom_torsion
_geom_torsion_site_symmetry_1
_geom_torsion_site_symmetry_2
_geom_torsion_site_symmetry_3
_geom_torsion_site_symmetry_4
_geom_torsion_publ_flag
O3 S1 O1 Bi 125.3(3) . . . . ?
O2 S1 O1 Bi -9.7(5) . . . . ?
C1 S1 O1 Bi -122.6(4) . . . . ?
N2 Bi O1 S1 125.9(4) . . . . ?
N4 Bi O1 S1 170.6(3) . . . . ?
N3 Bi O1 S1 -143.5(4) . . . . ?
N1 Bi O1 S1 62.1(4) . . . . ?
O4 Bi O1 S1 -18.1(6) . . . . ?
O3 Bi O1 S1 -64.4(4) 2 . . . ?
O2 Bi O1 S1 5.6(3) . . . . ?
O3 S1 O2 Bi -125.2(3) . . . . ?
O1 S1 O2 Bi 8.0(4) . . . . ?
C1 S1 O2 Bi 120.6(3) . . . . ?
N2 Bi O2 S1 -64.0(3) . . . . ?
N4 Bi O2 S1 -139.1(7) . . . . ?
N3 Bi O2 S1 33.4(4) . . . . ?
N1 Bi O2 S1 -126.1(3) . . . . ?
O4 Bi O2 S1 160.9(3) . . . . ?
O1 Bi O2 S1 -5.4(3) . . . . ?
O3 Bi O2 S1 84.5(3) 2 . . . ?
O5 S2 O4 Bi 26.2(5) . . . . ?
O6 S2 O4 Bi -109.2(4) . . . . ?
C2 S2 O4 Bi 138.9(4) . . . . ?
N2 Bi O4 S2 107.0(4) . . . . ?
N4 Bi O4 S2 51.4(4) . . . . ?
N3 Bi O4 S2 -6.5(5) . . . . ?
N1 Bi O4 S2 149.0(4) . . . . ?
O1 Bi O4 S2 -122.7(4) . . . . ?
O3 Bi O4 S2 -77.9(4) 2 . . . ?
O2 Bi O4 S2 -140.8(4) . . . . ?
N2 Bi N1 C15 -173.9(6) . . . . ?
N4 Bi N1 C15 114.3(6) . . . . ?
N3 Bi N1 C15 158.8(6) . . . . ?
O4 Bi N1 C15 38.6(6) . . . . ?
O1 Bi N1 C15 -105.0(6) . . . . ?
O3 Bi N1 C15 -27.0(7) 2 . . . ?
O2 Bi N1 C15 -62.6(6) . . . . ?
N2 Bi N1 C11 -8.2(5) . . . . ?
N4 Bi N1 C11 -79.9(5) . . . . ?
N3 Bi N1 C11 -35.4(8) . . . . ?
O4 Bi N1 C11 -155.6(6) . . . . ?
O1 Bi N1 C11 60.8(5) . . . . ?
O3 Bi N1 C11 138.8(5) 2 . . . ?
O2 Bi N1 C11 103.2(5) . . . . ?
N4 Bi N2 C25 -68.6(6) . . . . ?
N3 Bi N2 C25 -0.9(6) . . . . ?
N1 Bi N2 C25 -169.5(7) . . . . ?
O4 Bi N2 C25 -125.1(6) . . . . ?
O1 Bi N2 C25 82.3(6) . . . . ?
O3 Bi N2 C25 63.7(8) 2 . . . ?
O2 Bi N2 C25 125.2(6) . . . . ?
N4 Bi N2 C21 101.6(6) . . . . ?
N3 Bi N2 C21 169.3(6) . . . . ?
N1 Bi N2 C21 0.7(5) . . . . ?
O4 Bi N2 C21 45.1(7) . . . . ?
O1 Bi N2 C21 -107.5(6) . . . . ?
O3 Bi N2 C21 -126.1(5) 2 . . . ?
O2 Bi N2 C21 -64.6(6) . . . . ?
N2 Bi N3 C31 -87.9(6) . . . . ?
N4 Bi N3 C31 -13.9(5) . . . . ?
N1 Bi N3 C31 -62.8(8) . . . . ?
O4 Bi N3 C31 49.0(6) . . . . ?
O1 Bi N3 C31 -162.9(6) . . . . ?
O3 Bi N3 C31 122.0(6) 2 . . . ?
O2 Bi N3 C31 168.0(5) . . . . ?
N2 Bi N3 C35 112.4(6) . . . . ?
N4 Bi N3 C35 -173.6(7) . . . . ?
N1 Bi N3 C35 137.6(6) . . . . ?
O4 Bi N3 C35 -110.6(6) . . . . ?
O1 Bi N3 C35 37.5(6) . . . . ?
O3 Bi N3 C35 -37.7(6) 2 . . . ?
O2 Bi N3 C35 8.4(7) . . . . ?
N2 Bi N4 C45 -77.6(7) . . . . ?
N3 Bi N4 C45 -172.5(7) . . . . ?
N1 Bi N4 C45 -11.6(7) . . . . ?
O4 Bi N4 C45 62.9(6) . . . . ?
O1 Bi N4 C45 -122.3(6) . . . . ?
O3 Bi N4 C45 131.4(6) 2 . . . ?
O2 Bi N4 C45 0.8(13) . . . . ?
N2 Bi N4 C41 100.7(6) . . . . ?
N3 Bi N4 C41 5.7(6) . . . . ?
N1 Bi N4 C41 166.7(6) . . . . ?
O4 Bi N4 C41 -118.9(6) . . . . ?
O1 Bi N4 C41 55.9(7) . . . . ?
O3 Bi N4 C41 -50.3(6) 2 . . . ?
O2 Bi N4 C41 179.1(7) . . . . ?
O3 S1 C1 F2 60.0(7) . . . . ?
O2 S1 C1 F2 -176.8(6) . . . . ?
O1 S1 C1 F2 -58.9(6) . . . . ?
O3 S1 C1 F3 179.8(6) . . . . ?
O2 S1 C1 F3 -57.0(7) . . . . ?
O1 S1 C1 F3 60.9(7) . . . . ?
O3 S1 C1 F1 -59.8(7) . . . . ?
O2 S1 C1 F1 63.4(7) . . . . ?
O1 S1 C1 F1 -178.7(6) . . . . ?
O5 S2 C2 F6 48.1(8) . . . . ?
O6 S2 C2 F6 171.7(7) . . . . ?
O4 S2 C2 F6 -69.4(8) . . . . ?
O5 S2 C2 F5 170.6(7) . . . . ?
O6 S2 C2 F5 -65.9(8) . . . . ?
O4 S2 C2 F5 53.0(8) . . . . ?
O5 S2 C2 F4 -71.0(8) . . . . ?
O6 S2 C2 F4 52.5(8) . . . . ?
O4 S2 C2 F4 171.5(7) . . . . ?
C15 N1 C11 C12 -0.1(11) . . . . ?
Bi N1 C11 C12 -166.0(6) . . . . ?
C15 N1 C11 C21 -179.9(7) . . . . ?
Bi N1 C11 C21 14.2(8) . . . . ?
N1 C11 C12 C13 -0.4(12) . . . . ?
C21 C11 C12 C13 179.4(8) . . . . ?
C11 C12 C13 C14 -0.2(13) . . . . ?
C12 C13 C14 C15 1.3(13) . . . . ?
C11 N1 C15 C14 1.3(11) . . . . ?
Bi N1 C15 C14 166.6(6) . . . . ?
C13 C14 C15 N1 -1.9(12) . . . . ?
C25 N2 C21 C22 -0.2(12) . . . . ?
Bi N2 C21 C22 -170.7(6) . . . . ?
C25 N2 C21 C11 176.7(7) . . . . ?
Bi N2 C21 C11 6.2(9) . . . . ?
N1 C11 C21 N2 -13.6(10) . . . . ?
C12 C11 C21 N2 166.6(7) . . . . ?
N1 C11 C21 C22 163.2(8) . . . . ?
C12 C11 C21 C22 -16.6(12) . . . . ?
N2 C21 C22 C23 1.4(14) . . . . ?
C11 C21 C22 C23 -175.3(9) . . . . ?
C21 C22 C23 C24 -1.4(16) . . . . ?
C22 C23 C24 C25 0.3(15) . . . . ?
C21 N2 C25 C24 -1.0(13) . . . . ?
Bi N2 C25 C24 169.3(7) . . . . ?
C23 C24 C25 N2 1.0(15) . . . . ?
C35 N3 C31 C32 -0.5(12) . . . . ?
Bi N3 C31 C32 -160.1(6) . . . . ?
C35 N3 C31 C41 179.4(7) . . . . ?
Bi N3 C31 C41 19.8(9) . . . . ?
N3 C31 C32 C33 0.2(13) . . . . ?
C41 C31 C32 C33 -179.6(8) . . . . ?
C31 C32 C33 C34 0.0(14) . . . . ?
C32 C33 C34 C35 0.0(14) . . . . ?
C31 N3 C35 C34 0.5(12) . . . . ?
Bi N3 C35 C34 159.6(6) . . . . ?
C33 C34 C35 N3 -0.3(13) . . . . ?
C45 N4 C41 C42 0.0(12) . . . . ?
Bi N4 C41 C42 -178.3(7) . . . . ?
C45 N4 C41 C31 -179.8(7) . . . . ?
Bi N4 C41 C31 1.9(9) . . . . ?
N3 C31 C41 N4 -14.6(11) . . . . ?
C32 C31 C41 N4 165.3(8) . . . . ?
N3 C31 C41 C42 165.6(8) . . . . ?
C32 C31 C41 C42 -14.5(13) . . . . ?
N4 C41 C42 C43 1.1(14) . . . . ?
C31 C41 C42 C43 -179.1(9) . . . . ?
C41 C42 C43 C44 -1.3(16) . . . . ?
C42 C43 C44 C45 0.4(16) . . . . ?
C41 N4 C45 C44 -0.9(13) . . . . ?
Bi N4 C45 C44 177.3(7) . . . . ?
C43 C44 C45 N4 0.7(15) . . . . ?
O7 S3 C3 F8 -60.7(9) . . . . ?
O8 S3 C3 F8 -179.7(8) . . . . ?
O9 S3 C3 F8 58.3(9) . . . . ?
O7 S3 C3 F9 59.0(9) . . . . ?
O8 S3 C3 F9 -59.9(9) . . . . ?
O9 S3 C3 F9 178.1(8) . . . . ?
O7 S3 C3 F7 -178.4(8) . . . . ?
O8 S3 C3 F7 62.6(9) . . . . ?
O9 S3 C3 F7 -59.4(9) . . . . ?

_refine_diff_density_max         2.996
_refine_diff_density_min         -2.551
_refine_diff_density_rms         0.282

_shelx_res_file                  
; 
  
    vic1520.res created by SHELXL-2014/7 
  
  
TITL vic1520 in P-1 
CELL 0.71073 9.3667 13.6119 13.6823 77.1774 87.8299 79.1523 
ZERR    2.00 0.0013  0.0019  0.0019  0.0015  0.0016  0.0016 
LATT 1 
SFAC C  H  N  O  F  S BI 
UNIT 50 38 10 18 18 6 2 
SIZE 0.116 0.152 0.21 
TEMP -80 
EQIV $1 -X, -Y, -Z 
BIND BI O2 
BIND BI O3_$1 
L.S. 4 
ACTA 
CONF 3.05 
WGHT    0.095000 
BASF   0.16470 
FVAR       0.36881 
BI    7    0.152504    0.111162    0.149534    11.00000    0.02143    0.02402 = 
         0.01974   -0.00688    0.00430   -0.00588 
S1    6    0.041548    0.124183   -0.083327    11.00000    0.02792    0.02482 = 
         0.02044   -0.00631    0.00187   -0.00576 
S2    6    0.345993   -0.085957    0.328376    11.00000    0.02718    0.02732 = 
         0.02462   -0.00694    0.00217   -0.00398 
F1    5    0.114018    0.192557   -0.266586    11.00000    0.08570    0.04723 = 
         0.02987   -0.00510    0.02194   -0.01426 
F2    5   -0.071075    0.287127   -0.214678    11.00000    0.04378    0.04022 = 
         0.05588   -0.00116   -0.01141   -0.00006 
F3    5    0.141348    0.288935   -0.164911    11.00000    0.05466    0.03777 = 
         0.05849   -0.00176    0.00358   -0.02419 
F4    5    0.442413   -0.276833    0.409482    11.00000    0.11223    0.03974 = 
         0.05213    0.00935   -0.00843   -0.01127 
F5    5    0.564688   -0.217456    0.284779    11.00000    0.04238    0.05754 = 
         0.11041   -0.01758    0.01647    0.01346 
F6    5    0.356944   -0.253488    0.263643    11.00000    0.07553    0.04860 = 
         0.07059   -0.03083   -0.01250   -0.00602 
O1    4   -0.024767    0.174146   -0.003331    11.00000    0.03137    0.06912 = 
         0.02472   -0.02071    0.00531   -0.00746 
O2    4    0.189819    0.072015   -0.059245    11.00000    0.03262    0.03484 = 
         0.02985   -0.00946    0.00239   -0.00084 
O3    4   -0.051989    0.068778   -0.120653    11.00000    0.04291    0.04013 = 
         0.02403   -0.00168    0.00121   -0.02236 
O4    4    0.363931   -0.025746    0.226937    11.00000    0.03859    0.03745 = 
         0.02790   -0.00104    0.00936   -0.00176 
O5    4    0.196199   -0.091170    0.351130    11.00000    0.02971    0.05688 = 
         0.04261   -0.02345    0.00831   -0.01142 
O6    4    0.429845   -0.063051    0.403585    11.00000    0.04958    0.04862 = 
         0.03457   -0.01164   -0.00277   -0.02193 
N1    3    0.368241    0.177544    0.076940    11.00000    0.02056    0.03147 = 
         0.02072   -0.00653    0.00548   -0.00836 
N2    3    0.114585    0.292094    0.118245    11.00000    0.02128    0.02081 = 
         0.02702   -0.00054    0.00567   -0.00664 
N3    3   -0.071691    0.116660    0.245183    11.00000    0.01938    0.03398 = 
         0.02273   -0.00904    0.00484   -0.00952 
N4    3    0.180540    0.150288    0.307434    11.00000    0.03354    0.02496 = 
         0.01639   -0.00651    0.00560   -0.00732 
C1    1    0.057355    0.230701   -0.189321    11.00000    0.04756    0.02409 = 
         0.02628    0.00125    0.00759   -0.00929 
C2    1    0.432908   -0.216524    0.319904    11.00000    0.04707    0.02323 = 
         0.04077   -0.00856    0.00168    0.00181 
C11   1    0.353953    0.279558    0.044261    11.00000    0.02563    0.03224 = 
         0.02222   -0.01101    0.00273   -0.00629 
C12   1    0.459282    0.322434   -0.017042    11.00000    0.02894    0.03068 = 
         0.03454   -0.00493    0.00558   -0.00529 
AFIX  43 
H12   2    0.448605    0.394573   -0.040396    11.00000   -1.20000 
AFIX   0 
C13   1    0.579202    0.257295   -0.042781    11.00000    0.03102    0.04395 = 
         0.03480   -0.01279    0.01324   -0.00961 
AFIX  43 
H13   2    0.652134    0.284550   -0.084539    11.00000   -1.20000 
AFIX   0 
C14   1    0.593305    0.153435   -0.008257    11.00000    0.02429    0.03571 = 
         0.03305   -0.01149    0.00888    0.00034 
AFIX  43 
H14   2    0.676617    0.108415   -0.024645    11.00000   -1.20000 
AFIX   0 
C15   1    0.484178    0.114867    0.051010    11.00000    0.02500    0.02975 = 
         0.02823   -0.00562    0.00378   -0.00459 
AFIX  43 
H15   2    0.491979    0.042823    0.073500    11.00000   -1.20000 
AFIX   0 
C21   1    0.222326    0.342296    0.077041    11.00000    0.02372    0.02497 = 
         0.02690   -0.00301   -0.00165   -0.00440 
C22   1    0.210620    0.446612    0.071241    11.00000    0.03974    0.02456 = 
         0.04692   -0.01185    0.00777   -0.00710 
AFIX  43 
H22   2    0.285466    0.481381    0.041023    11.00000   -1.20000 
AFIX   0 
C23   1    0.090432    0.498677    0.109419    11.00000    0.04726    0.02549 = 
         0.05516   -0.01438    0.00577   -0.00518 
AFIX  43 
H23   2    0.083099    0.569761    0.106901    11.00000   -1.20000 
AFIX   0 
C24   1   -0.019832    0.450085    0.151321    11.00000    0.02793    0.04159 = 
         0.05210   -0.01587    0.00836   -0.00305 
AFIX  43 
H24   2   -0.104018    0.485866    0.177808    11.00000   -1.20000 
AFIX   0 
C25   1   -0.002792    0.345936    0.153278    11.00000    0.02701    0.03566 = 
         0.03386   -0.00531    0.00789   -0.00948 
AFIX  43 
H25   2   -0.078780    0.311097    0.181055    11.00000   -1.20000 
AFIX   0 
C31   1   -0.062923    0.116178    0.342248    11.00000    0.02299    0.02255 = 
         0.02829   -0.01340    0.00479   -0.00211 
C32   1   -0.169552    0.088399    0.408975    11.00000    0.03392    0.03840 = 
         0.02076   -0.00588    0.00597   -0.00890 
AFIX  43 
H32   2   -0.161424    0.088819    0.477874    11.00000   -1.20000 
AFIX   0 
C33   1   -0.289624    0.059651    0.373736    11.00000    0.02793    0.04290 = 
         0.03643   -0.00461    0.01166   -0.01350 
AFIX  43 
H33   2   -0.364707    0.040129    0.418269    11.00000   -1.20000 
AFIX   0 
C34   1   -0.297914    0.059957    0.272588    11.00000    0.02882    0.03817 = 
         0.03489   -0.01164    0.00728   -0.01338 
AFIX  43 
H34   2   -0.378814    0.040663    0.246922    11.00000   -1.20000 
AFIX   0 
C35   1   -0.187448    0.088566    0.210013    11.00000    0.01986    0.03529 = 
         0.03503   -0.01552    0.00254   -0.00155 
AFIX  43 
H35   2   -0.192524    0.088601    0.140791    11.00000   -1.20000 
AFIX   0 
C41   1    0.069827    0.147425    0.373051    11.00000    0.03403    0.02816 = 
         0.02005   -0.00645    0.00380   -0.01225 
C42   1    0.081552    0.172793    0.465744    11.00000    0.03952    0.05326 = 
         0.02289   -0.01464    0.00589   -0.01120 
AFIX  43 
H42   2    0.003994    0.169621    0.512456    11.00000   -1.20000 
AFIX   0 
C43   1    0.206721    0.202387    0.488451    11.00000    0.04937    0.06802 = 
         0.02935   -0.02685    0.00184   -0.02320 
AFIX  43 
H43   2    0.216003    0.221223    0.550413    11.00000   -1.20000 
AFIX   0 
C44   1    0.318736    0.204278    0.419687    11.00000    0.04004    0.04203 = 
         0.03058   -0.01014   -0.00508   -0.01875 
AFIX  43 
H44   2    0.406296    0.224043    0.434068    11.00000   -1.20000 
AFIX   0 
C45   1    0.302298    0.177431    0.330782    11.00000    0.02867    0.04931 = 
         0.02347   -0.01227    0.00044   -0.01388 
AFIX  43 
H45   2    0.380093    0.178139    0.284172    11.00000   -1.20000 
AFIX   0 
S3    6    0.598032    0.376155    0.224749    11.00000    0.03040    0.02923 = 
         0.03701   -0.00636    0.00750   -0.00737 
F7    5    0.462589    0.439320    0.376130    11.00000    0.08658    0.11519 = 
         0.06199   -0.03655    0.02311    0.01550 
F8    5    0.578170    0.546128    0.286290    11.00000    0.08697    0.04717 = 
         0.12839   -0.04691   -0.03313    0.00616 
F9    5    0.379141    0.527438    0.230387    11.00000    0.04990    0.06475 = 
         0.11778   -0.03742   -0.02336    0.01922 
O7    4    0.629508    0.431352    0.127075    11.00000    0.06032    0.04287 = 
         0.04619    0.00006    0.00894   -0.01229 
O8    4    0.495465    0.309942    0.225367    11.00000    0.05182    0.04589 = 
         0.06102   -0.01677    0.01478   -0.02601 
O9    4    0.723297    0.335182    0.288860    11.00000    0.03747    0.05159 = 
         0.05115   -0.01497    0.00421   -0.00027 
C3    1    0.498686    0.477186    0.281406    11.00000    0.04627    0.04332 = 
         0.05491   -0.01888    0.00453   -0.00250 
N1S   3    0.123006    0.420245    0.603349    11.00000    0.16174    0.15914 = 
         0.15677    0.06930   -0.08837   -0.10673 
C1S   1    0.153686    0.493604    0.561183    11.00000    0.09757    0.09611 = 
         0.07551    0.00207   -0.02829   -0.05377 
C2S   1    0.197834    0.584039    0.503712    11.00000    0.07354    0.08170 = 
         0.07281   -0.00570   -0.00307   -0.04400 
AFIX 137 
H2SA  2    0.294856    0.565884    0.476116    11.00000   -1.20000 
H2SB  2    0.200339    0.632351    0.546844    11.00000   -1.20000 
H2SC  2    0.128585    0.615902    0.448763    11.00000   -1.20000 
  
AFIX   0 
HKLF 5 
  
REM  vic1520 in P-1 
REM R1 =  0.0517 for    6625 Fo > 4sig(Fo)  and  0.0646 for all    8002 data 
REM    471 parameters refined using      0 restraints 
  
END 
  
WGHT      0.0950      0.0000 
  
REM Highest difference peak  2.996,  deepest hole -2.551,  1-sigma level  0.282 
Q1    1   0.1274  0.0598  0.1285  11.00000  0.05    3.00 
Q2    1   0.0942  0.1646  0.0958  11.00000  0.05    2.97 
Q3    1   0.1633  0.1726  0.1557  11.00000  0.05    2.93 
Q4    1   0.2115  0.0596  0.2061  11.00000  0.05    2.71 
Q5    1   0.2914  0.1041  0.2779  11.00000  0.05    2.47 
Q6    1   0.0265  0.1187  0.0293  11.00000  0.05    2.35 
Q7    1  -0.0170 -0.0062 -0.0432  11.00000  0.05    1.91 
Q8    1   0.2814  0.2214  0.2538  11.00000  0.05    1.90 
Q9    1   0.2402  0.2147  0.1990  11.00000  0.05    1.76 
Q10   1  -0.0570 -0.0069 -0.1059  11.00000  0.05    1.49 
Q11   1   0.4582  0.3365  0.4527  11.00000  0.05    1.48 
Q12   1   0.2992 -0.0024  0.3173  11.00000  0.05    1.38 
Q13   1   0.0385  0.2233  0.1241  11.00000  0.05    1.27 
Q14   1   0.1988 -0.0593  0.2132  11.00000  0.05    1.23 
Q15   1   0.0201  0.2205 -0.0142  11.00000  0.05    1.21 
Q16   1   0.2731 -0.0045  0.1778  11.00000  0.05    1.19 
Q17   1   0.1404  0.1760  0.2220  11.00000  0.05    1.12 
Q18   1   0.1008  0.0430  0.0350  11.00000  0.05    1.09 
Q19   1   0.3884 -0.1219  0.3912  11.00000  0.05    1.03 
Q20   1  -0.0233  0.1045 -0.0981  11.00000  0.05    1.02 
;
_shelx_res_checksum              79865
####################################################################### 
# 
# This file contains crystal structure data downloaded from the 
# Cambridge Structural Database (CSD) hosted by the Cambridge 
# Crystallographic Data Centre (CCDC).
# 
# Full information about CCDC data access policies and citation 
# guidelines are available at http://www.ccdc.cam.ac.uk/access/V1 
# 
# Audit and citation data items may have been added by the CCDC. 
# Please retain this information to preserve the provenance of 
# this file and to allow appropriate attribution of the data. 
# 
#######################################################################

data_vic1509
_database_code_depnum_ccdc_archive 'CCDC 1410569'
_audit_update_record             
;
2015-07-05 deposited with the CCDC.
2015-08-03 downloaded from the CCDC.
;

_audit_creation_method           SHELXL-2014/7
_shelx_SHELXL_version_number     2014/7
_chemical_name_systematic        ?
_chemical_name_common            ?
_chemical_melting_point          ?
_chemical_formula_moiety         'C36 H48 N4 P, 3(C F3 O3 S), C2 H3 N'
_chemical_formula_sum            'C41 H51 F9 N5 O9 P S3'
_chemical_formula_weight         1056.01

loop_
_atom_type_symbol
_atom_type_description
_atom_type_scat_dispersion_real
_atom_type_scat_dispersion_imag
_atom_type_scat_source
C C 0.0033 0.0016 'International Tables Vol C Tables 4.2.6.8 and 6.1.1.4'
H H 0.0000 0.0000 'International Tables Vol C Tables 4.2.6.8 and 6.1.1.4'
N N 0.0061 0.0033 'International Tables Vol C Tables 4.2.6.8 and 6.1.1.4'
O O 0.0106 0.0060 'International Tables Vol C Tables 4.2.6.8 and 6.1.1.4'
F F 0.0171 0.0103 'International Tables Vol C Tables 4.2.6.8 and 6.1.1.4'
P P 0.1023 0.0942 'International Tables Vol C Tables 4.2.6.8 and 6.1.1.4'
S S 0.1246 0.1234 'International Tables Vol C Tables 4.2.6.8 and 6.1.1.4'

_space_group_crystal_system      triclinic
_space_group_IT_number           2
_space_group_name_H-M_alt        'P -1'
_space_group_name_Hall           '-P 1'

_shelx_space_group_comment       
; 
The symmetry employed for this shelxl refinement is uniquely defined 
by the following loop, which should always be used as a source of 
symmetry information in preference to the above space-group names. 
They are only intended as comments. 
;

loop_
_space_group_symop_operation_xyz
'x, y, z'
'-x, -y, -z'

_cell_length_a                   11.6535(4)
_cell_length_b                   14.5562(5)
_cell_length_c                   14.5880(5)
_cell_angle_alpha                88.2712(4)
_cell_angle_beta                 80.7875(4)
_cell_angle_gamma                88.0482(4)
_cell_volume                     2440.47(15)
_cell_formula_units_Z            2
_cell_measurement_temperature    173(2)
_cell_measurement_reflns_used    8344
_cell_measurement_theta_min      2.23
_cell_measurement_theta_max      25.42

_exptl_crystal_description       block
_exptl_crystal_colour            yellow
_exptl_crystal_density_meas      ?
_exptl_crystal_density_method    ?
_exptl_crystal_density_diffrn    1.437
_exptl_crystal_F_000             1096
_exptl_transmission_factor_min   ?
_exptl_transmission_factor_max   ?
_exptl_crystal_size_max          0.409
_exptl_crystal_size_mid          0.124
_exptl_crystal_size_min          0.068
_exptl_absorpt_coefficient_mu    0.276
_shelx_estimated_absorpt_T_min   0.896
_shelx_estimated_absorpt_T_max   0.982
_exptl_absorpt_correction_type   numerical
_exptl_absorpt_correction_T_min  0.9222
_exptl_absorpt_correction_T_max  1.0000
_exptl_absorpt_process_details   'SADABS 2014/5'
_exptl_absorpt_special_details   ?
_diffrn_ambient_temperature      173(2)
_diffrn_radiation_wavelength     0.71073
_diffrn_radiation_type           MoK\a
_diffrn_source                   ?
_diffrn_measurement_device_type  'Bruker APEX-II CCD'
_diffrn_measurement_method       '\w scans'
_diffrn_detector_area_resol_mean ?
_diffrn_reflns_number            20563
_diffrn_reflns_av_unetI/netI     0.0338
_diffrn_reflns_av_R_equivalents  0.0232
_diffrn_reflns_limit_h_min       -14
_diffrn_reflns_limit_h_max       14
_diffrn_reflns_limit_k_min       -18
_diffrn_reflns_limit_k_max       18
_diffrn_reflns_limit_l_min       -18
_diffrn_reflns_limit_l_max       18
_diffrn_reflns_theta_min         1.771
_diffrn_reflns_theta_max         26.823
_diffrn_reflns_theta_full        25.242
_diffrn_measured_fraction_theta_max 0.996
_diffrn_measured_fraction_theta_full 0.999
_diffrn_reflns_Laue_measured_fraction_max 0.996
_diffrn_reflns_Laue_measured_fraction_full 0.999
_diffrn_reflns_point_group_measured_fraction_max 0.996
_diffrn_reflns_point_group_measured_fraction_full 0.999
_reflns_number_total             10419
_reflns_number_gt                8068
_reflns_threshold_expression     'I > 2\s(I)'
_reflns_Friedel_coverage         0.000
_reflns_Friedel_fraction_max     .
_reflns_Friedel_fraction_full    .

_reflns_special_details          
; 
 Reflections were merged by SHELXL according to the crystal 
 class for the calculation of statistics and refinement. 
  
 _reflns_Friedel_fraction is defined as the number of unique 
 Friedel pairs measured divided by the number that would be 
 possible theoretically, ignoring centric projections and 
 systematic absences. 
;

_computing_data_collection       'Bruker APEX2'
_computing_cell_refinement       'Bruker SAINT'
_computing_data_reduction        'Bruker SAINT'
_computing_structure_solution    'SHELXT-2014/4 (Sheldrick 2014)'
_computing_structure_refinement  'SHELXL-2014/7 (Sheldrick, 2014)'
_computing_molecular_graphics    'Bruker SHELXTL'
_computing_publication_material  'Bruker SHELXTL'
_refine_special_details          ?
_refine_ls_structure_factor_coef Fsqd
_refine_ls_matrix_type           full
_refine_ls_weighting_scheme      calc
_refine_ls_weighting_details     
'w=1/[\s^2^(Fo^2^)+(0.0633P)^2^+1.6415P] where P=(Fo^2^+2Fc^2^)/3'
_atom_sites_solution_primary     ?
_atom_sites_solution_secondary   ?
_atom_sites_solution_hydrogens   geom
_refine_ls_hydrogen_treatment    constr
_refine_ls_extinction_method     none
_refine_ls_extinction_coef       .
_refine_ls_number_reflns         10419
_refine_ls_number_parameters     687
_refine_ls_number_restraints     0
_refine_ls_R_factor_all          0.0651
_refine_ls_R_factor_gt           0.0502
_refine_ls_wR_factor_ref         0.1398
_refine_ls_wR_factor_gt          0.1278
_refine_ls_goodness_of_fit_ref   1.047
_refine_ls_restrained_S_all      1.047
_refine_ls_shift/su_max          0.000
_refine_ls_shift/su_mean         0.000

loop_
_atom_site_label
_atom_site_type_symbol
_atom_site_fract_x
_atom_site_fract_y
_atom_site_fract_z
_atom_site_U_iso_or_equiv
_atom_site_adp_type
_atom_site_occupancy
_atom_site_site_symmetry_order
_atom_site_calc_flag
_atom_site_refinement_flags_posn
_atom_site_refinement_flags_adp
_atom_site_refinement_flags_occupancy
_atom_site_disorder_assembly
_atom_site_disorder_group
P P 0.30674(4) 0.54672(4) 0.21425(4) 0.02452(13) Uani 1 1 d . . . . .
N1 N 0.16509(15) 0.62630(12) 0.23193(12) 0.0249(4) Uani 1 1 d . . . . .
N2 N 0.33922(15) 0.61333(12) 0.30941(12) 0.0277(4) Uani 1 1 d . . . . .
N3 N 0.44270(15) 0.46344(12) 0.21253(12) 0.0272(4) Uani 1 1 d . . . . .
N4 N 0.23498(15) 0.45352(12) 0.28326(12) 0.0251(4) Uani 1 1 d . . . . .
C11 C 0.18147(17) 0.70560(14) 0.27283(14) 0.0234(4) Uani 1 1 d . . . . .
C12 C 0.10960(17) 0.78251(14) 0.26636(14) 0.0255(4) Uani 1 1 d . . . . .
H12 H 0.1245 0.8383 0.2939 0.031 Uiso 1 1 calc R U . . .
C13 C 0.01503(18) 0.77745(15) 0.21902(14) 0.0266(4) Uani 1 1 d . . . . .
C14 C 0.00010(19) 0.69370(15) 0.17761(15) 0.0297(5) Uani 1 1 d . . . . .
H14 H -0.0641 0.6874 0.1457 0.036 Uiso 1 1 calc R U . . .
C15 C 0.07683(18) 0.62084(15) 0.18261(15) 0.0294(5) Uani 1 1 d . . . . .
H15 H 0.0679 0.5660 0.1511 0.035 Uiso 1 1 calc R U . . .
C16 C -0.07014(19) 0.85800(16) 0.21027(17) 0.0343(5) Uani 1 1 d . . . . .
C17 C -0.0614(3) 0.8864(2) 0.10755(19) 0.0513(7) Uani 1 1 d . . . . .
H17A H -0.0775 0.8336 0.0720 0.062 Uiso 1 1 calc R U . . .
H17B H -0.1182 0.9363 0.1007 0.062 Uiso 1 1 calc R U . . .
H17C H 0.0172 0.9075 0.0843 0.062 Uiso 1 1 calc R U . . .
C18 C -0.0450(2) 0.94034(17) 0.2653(2) 0.0458(6) Uani 1 1 d . . . . .
H18A H -0.1015 0.9904 0.2578 0.055 Uiso 1 1 calc R U . . .
H18B H -0.0512 0.9225 0.3312 0.055 Uiso 1 1 calc R U . . .
H18C H 0.0337 0.9611 0.2422 0.055 Uiso 1 1 calc R U . . .
C19 C -0.1936(2) 0.8255(2) 0.2482(2) 0.0517(7) Uani 1 1 d . . . . .
H19A H -0.2106 0.7725 0.2133 0.062 Uiso 1 1 calc R U . . .
H19B H -0.1984 0.8078 0.3140 0.062 Uiso 1 1 calc R U . . .
H19C H -0.2502 0.8756 0.2415 0.062 Uiso 1 1 calc R U . . .
C21 C 0.28061(17) 0.69599(14) 0.32286(14) 0.0243(4) Uani 1 1 d . . . . .
C22 C 0.31279(17) 0.75951(14) 0.38123(15) 0.0259(4) Uani 1 1 d . . . . .
H22 H 0.2727 0.8174 0.3876 0.031 Uiso 1 1 calc R U . . .
C23 C 0.40365(19) 0.73981(15) 0.43110(15) 0.0296(5) Uani 1 1 d . . . . .
C24 C 0.4583(2) 0.65361(18) 0.41843(19) 0.0444(6) Uani 1 1 d . . . . .
H24 H 0.5192 0.6368 0.4524 0.053 Uiso 1 1 calc R U . . .
C25 C 0.4265(2) 0.59256(17) 0.35833(18) 0.0402(6) Uani 1 1 d . . . . .
H25 H 0.4663 0.5346 0.3508 0.048 Uiso 1 1 calc R U . . .
C26 C 0.44387(19) 0.80839(16) 0.49559(16) 0.0320(5) Uani 1 1 d . . . . .
C27 C 0.4734(2) 0.75895(17) 0.58331(17) 0.0418(6) Uani 1 1 d . . . . .
H27A H 0.5325 0.7104 0.5658 0.050 Uiso 1 1 calc R U . . .
H27B H 0.5036 0.8031 0.6223 0.050 Uiso 1 1 calc R U . . .
H27C H 0.4032 0.7317 0.6180 0.050 Uiso 1 1 calc R U . . .
C28 C 0.3519(2) 0.88378(18) 0.5238(2) 0.0450(6) Uani 1 1 d . . . . .
H28A H 0.3811 0.9262 0.5650 0.054 Uiso 1 1 calc R U . . .
H28B H 0.3349 0.9175 0.4682 0.054 Uiso 1 1 calc R U . . .
H28C H 0.2808 0.8560 0.5563 0.054 Uiso 1 1 calc R U . . .
C29 C 0.5548(2) 0.8508(2) 0.4425(2) 0.0519(7) Uani 1 1 d . . . . .
H29A H 0.6134 0.8020 0.4246 0.062 Uiso 1 1 calc R U . . .
H29B H 0.5368 0.8835 0.3866 0.062 Uiso 1 1 calc R U . . .
H29C H 0.5851 0.8940 0.4824 0.062 Uiso 1 1 calc R U . . .
C31 C 0.41220(17) 0.37510(14) 0.22797(14) 0.0243(4) Uani 1 1 d . . . . .
C32 C 0.48765(17) 0.30237(14) 0.19880(15) 0.0262(4) Uani 1 1 d . . . . .
H32 H 0.4633 0.2408 0.2092 0.031 Uiso 1 1 calc R U . . .
C33 C 0.59951(18) 0.32052(15) 0.15417(16) 0.0301(5) Uani 1 1 d . . . . .
C34 C 0.62902(19) 0.41301(16) 0.13923(18) 0.0369(5) Uani 1 1 d . . . . .
H34 H 0.7051 0.4277 0.1097 0.044 Uiso 1 1 calc R U . . .
C35 C 0.54975(19) 0.48254(16) 0.16657(17) 0.0346(5) Uani 1 1 d . . . . .
H35 H 0.5702 0.5447 0.1531 0.042 Uiso 1 1 calc R U . . .
C36 C 0.68997(19) 0.24427(16) 0.12286(18) 0.0355(5) Uani 1 1 d . . . . .
C37 C 0.7832(2) 0.2455(2) 0.1857(2) 0.0498(7) Uani 1 1 d . . . . .
H37A H 0.8174 0.3064 0.1815 0.060 Uiso 1 1 calc R U . . .
H37B H 0.7478 0.2320 0.2500 0.060 Uiso 1 1 calc R U . . .
H37C H 0.8440 0.1989 0.1656 0.060 Uiso 1 1 calc R U . . .
C38 C 0.7462(2) 0.26433(19) 0.02184(18) 0.0440(6) Uani 1 1 d . . . . .
H38A H 0.7806 0.3251 0.0172 0.053 Uiso 1 1 calc R U . . .
H38B H 0.8070 0.2175 0.0026 0.053 Uiso 1 1 calc R U . . .
H38C H 0.6869 0.2631 -0.0187 0.053 Uiso 1 1 calc R U . . .
C39 C 0.6366(2) 0.14931(17) 0.1293(2) 0.0575(8) Uani 1 1 d . . . . .
H39A H 0.5769 0.1485 0.0891 0.069 Uiso 1 1 calc R U . . .
H39B H 0.6975 0.1027 0.1093 0.069 Uiso 1 1 calc R U . . .
H39C H 0.6013 0.1359 0.1937 0.069 Uiso 1 1 calc R U . . .
C41 C 0.29227(17) 0.36945(14) 0.27630(14) 0.0245(4) Uani 1 1 d . . . . .
C42 C 0.24046(18) 0.29194(14) 0.31623(14) 0.0266(4) Uani 1 1 d . . . . .
H42 H 0.2802 0.2340 0.3078 0.032 Uiso 1 1 calc R U . . .
C43 C 0.12934(18) 0.29728(15) 0.36944(15) 0.0275(4) Uani 1 1 d . . . . .
C44 C 0.0756(2) 0.38410(16) 0.37949(16) 0.0337(5) Uani 1 1 d . . . . .
H44 H 0.0012 0.3908 0.4167 0.040 Uiso 1 1 calc R U . . .
C45 C 0.12837(19) 0.45986(15) 0.33655(16) 0.0319(5) Uani 1 1 d . . . . .
H45 H 0.0896 0.5183 0.3442 0.038 Uiso 1 1 calc R U . . .
C46 C 0.07177(19) 0.21066(15) 0.41300(16) 0.0301(5) Uani 1 1 d . . . . .
C47 C 0.0396(2) 0.15440(18) 0.33426(19) 0.0436(6) Uani 1 1 d . . . . .
H47A H 0.0022 0.0980 0.3602 0.052 Uiso 1 1 calc R U . . .
H47B H -0.0141 0.1908 0.3014 0.052 Uiso 1 1 calc R U . . .
H47C H 0.1101 0.1385 0.2908 0.052 Uiso 1 1 calc R U . . .
C48 C -0.0377(2) 0.23286(18) 0.4824(2) 0.0444(6) Uani 1 1 d . . . . .
H48A H -0.0721 0.1755 0.5088 0.053 Uiso 1 1 calc R U . . .
H48B H -0.0173 0.2697 0.5322 0.053 Uiso 1 1 calc R U . . .
H48C H -0.0938 0.2676 0.4505 0.053 Uiso 1 1 calc R U . . .
C49 C 0.1575(2) 0.15445(19) 0.46365(19) 0.0436(6) Uani 1 1 d . . . . .
H49A H 0.1202 0.0987 0.4916 0.052 Uiso 1 1 calc R U . . .
H49B H 0.2266 0.1373 0.4192 0.052 Uiso 1 1 calc R U . . .
H49C H 0.1803 0.1914 0.5124 0.052 Uiso 1 1 calc R U . . .
S1 S 0.21556(5) 0.39537(5) 0.01949(4) 0.04108(17) Uani 1 1 d . . . . .
F11 F 0.05598(14) 0.36910(13) 0.16570(10) 0.0584(5) Uani 1 1 d . . . . .
F12 F 0.1044(4) 0.25195(16) 0.0853(2) 0.1486(15) Uani 1 1 d . . . . .
F13 F 0.00015(17) 0.3543(3) 0.03753(14) 0.1379(14) Uani 1 1 d . . . . .
O11 O 0.22992(15) 0.36253(13) -0.07224(11) 0.0444(4) Uani 1 1 d . . . . .
O12 O 0.1830(3) 0.49007(17) 0.0275(2) 0.1212(14) Uani 1 1 d . . . . .
O13 O 0.3025(2) 0.3679(3) 0.07077(17) 0.1278(15) Uani 1 1 d . . . . .
C1 C 0.0869(3) 0.3415(2) 0.07929(18) 0.0476(7) Uani 1 1 d . . . . .
S2 S 0.34891(5) 1.00036(4) 0.25362(4) 0.03625(15) Uani 1 1 d . . . . .
F21 F 0.2767(2) 0.90492(14) 0.12605(13) 0.0803(6) Uani 1 1 d . . . . .
F22 F 0.40036(17) 1.00635(13) 0.07230(12) 0.0672(5) Uani 1 1 d . . . . .
F23 F 0.22384(18) 1.04754(16) 0.12448(14) 0.0820(6) Uani 1 1 d . . . . .
O21 O 0.36892(17) 1.09684(12) 0.25808(15) 0.0546(5) Uani 1 1 d . . . . .
O22 O 0.24628(16) 0.96947(11) 0.31396(12) 0.0420(4) Uani 1 1 d . . . . .
O23 O 0.44971(18) 0.94078(15) 0.25064(15) 0.0616(6) Uani 1 1 d . . . . .
C2 C 0.3099(3) 0.9895(2) 0.13867(19) 0.0482(7) Uani 1 1 d . . . . .
S3A S 0.80504(8) 0.53815(7) 0.44768(7) 0.0307(2) Uani 0.55 1 d . . P A 1
F31A F 0.8347(4) 0.4512(3) 0.2907(3) 0.0669(12) Uani 0.55 1 d . . P A 1
F32A F 0.6593(4) 0.4536(3) 0.3609(3) 0.0520(10) Uani 0.55 1 d . . P A 1
F33A F 0.7268(4) 0.5741(3) 0.2908(3) 0.0589(10) Uani 0.55 1 d . . P A 1
O31A O 0.7106(4) 0.5936(4) 0.4935(4) 0.0476(13) Uani 0.55 1 d . . P A 1
O32A O 0.9079(9) 0.5872(7) 0.4118(7) 0.0429(16) Uani 0.55 1 d . . P A 1
O33A O 0.8259(6) 0.4525(5) 0.4945(6) 0.0406(13) Uani 0.55 1 d . . P A 1
C3A C 0.7545(4) 0.5037(3) 0.3418(3) 0.0378(10) Uani 0.55 1 d . . P A 1
S3B S 0.71196(11) 0.49525(9) 0.45239(9) 0.0349(3) Uani 0.45 1 d . . P B 2
F31B F 0.7353(4) 0.6232(4) 0.3211(4) 0.0694(14) Uani 0.45 1 d . . P B 2
F32B F 0.8477(5) 0.5054(4) 0.2903(3) 0.0612(12) Uani 0.45 1 d . . P B 2
F33B F 0.8876(10) 0.6020(9) 0.3893(8) 0.066(3) Uani 0.45 1 d . . P B 2
O31B O 0.7948(7) 0.4295(6) 0.4822(7) 0.0420(16) Uani 0.45 1 d . . P B 2
O32B O 0.6718(5) 0.5658(4) 0.5182(5) 0.0415(13) Uani 0.45 1 d . . P B 2
O33B O 0.6260(5) 0.4585(4) 0.4049(4) 0.0411(12) Uani 0.45 1 d . . P B 2
C3B C 0.7991(5) 0.5596(5) 0.3596(4) 0.0453(14) Uani 0.45 1 d . . P B 2
N1S N 0.4649(2) 0.70244(18) 0.1463(2) 0.0661(8) Uani 1 1 d . . . . .
C1S C 0.5262(2) 0.75655(19) 0.1126(2) 0.0473(6) Uani 1 1 d . . . . .
C2S C 0.6022(3) 0.8266(2) 0.0675(3) 0.0609(8) Uani 1 1 d . . . . .
H2SA H 0.5907 0.8347 0.0026 0.073 Uiso 1 1 calc R U . . .
H2SB H 0.6832 0.8078 0.0698 0.073 Uiso 1 1 calc R U . . .
H2SC H 0.5840 0.8847 0.0996 0.073 Uiso 1 1 calc R U . . .

loop_
_atom_site_aniso_label
_atom_site_aniso_U_11
_atom_site_aniso_U_22
_atom_site_aniso_U_33
_atom_site_aniso_U_23
_atom_site_aniso_U_13
_atom_site_aniso_U_12
P 0.0232(3) 0.0245(3) 0.0255(3) -0.0033(2) -0.0029(2) 0.0010(2)
N1 0.0258(9) 0.0236(9) 0.0255(9) -0.0032(7) -0.0042(7) -0.0008(7)
N2 0.0292(9) 0.0272(9) 0.0279(9) -0.0054(7) -0.0086(7) 0.0038(7)
N3 0.0253(9) 0.0256(9) 0.0303(10) -0.0031(7) -0.0032(7) 0.0004(7)
N4 0.0265(9) 0.0238(9) 0.0240(9) -0.0028(7) -0.0011(7) 0.0014(7)
C11 0.0236(10) 0.0245(10) 0.0213(10) -0.0013(8) -0.0012(8) -0.0017(8)
C12 0.0260(10) 0.0249(10) 0.0255(10) -0.0027(8) -0.0032(8) -0.0014(8)
C13 0.0253(10) 0.0302(11) 0.0239(11) -0.0007(8) -0.0027(8) 0.0006(8)
C14 0.0269(10) 0.0363(12) 0.0273(11) -0.0036(9) -0.0076(9) -0.0012(9)
C15 0.0302(11) 0.0303(11) 0.0288(11) -0.0064(9) -0.0063(9) -0.0025(9)
C16 0.0295(11) 0.0371(12) 0.0377(13) -0.0075(10) -0.0107(9) 0.0078(9)
C17 0.0625(18) 0.0500(16) 0.0439(16) -0.0011(12) -0.0202(13) 0.0169(13)
C18 0.0472(15) 0.0368(13) 0.0573(17) -0.0134(12) -0.0215(13) 0.0158(11)
C19 0.0287(12) 0.0644(18) 0.0621(18) -0.0164(15) -0.0070(12) 0.0085(12)
C21 0.0232(10) 0.0253(10) 0.0235(10) 0.0003(8) -0.0017(8) 0.0001(8)
C22 0.0235(10) 0.0257(10) 0.0279(11) -0.0014(8) -0.0018(8) -0.0015(8)
C23 0.0289(11) 0.0313(11) 0.0291(11) -0.0048(9) -0.0060(9) 0.0014(9)
C24 0.0479(14) 0.0416(14) 0.0504(16) -0.0166(12) -0.0294(12) 0.0173(11)
C25 0.0436(13) 0.0356(13) 0.0464(15) -0.0133(11) -0.0236(11) 0.0168(10)
C26 0.0328(11) 0.0344(12) 0.0311(12) -0.0069(9) -0.0112(9) -0.0016(9)
C27 0.0559(16) 0.0394(14) 0.0334(13) -0.0083(10) -0.0163(11) 0.0004(11)
C28 0.0480(15) 0.0398(14) 0.0522(16) -0.0208(12) -0.0210(12) 0.0077(11)
C29 0.0442(15) 0.0645(19) 0.0494(17) -0.0009(14) -0.0109(13) -0.0183(13)
C31 0.0230(10) 0.0269(10) 0.0232(10) -0.0024(8) -0.0040(8) -0.0015(8)
C32 0.0245(10) 0.0261(10) 0.0279(11) -0.0039(8) -0.0031(8) -0.0002(8)
C33 0.0243(10) 0.0316(11) 0.0339(12) -0.0047(9) -0.0029(9) 0.0010(9)
C34 0.0238(11) 0.0353(12) 0.0498(15) -0.0016(11) -0.0001(10) -0.0045(9)
C35 0.0286(11) 0.0281(11) 0.0456(14) -0.0015(10) -0.0005(10) -0.0045(9)
C36 0.0234(10) 0.0339(12) 0.0463(14) -0.0054(10) 0.0032(9) 0.0021(9)
C37 0.0338(13) 0.0624(18) 0.0505(16) 0.0029(13) -0.0022(11) 0.0138(12)
C38 0.0359(13) 0.0492(15) 0.0446(15) -0.0102(12) 0.0012(11) 0.0018(11)
C39 0.0371(14) 0.0306(13) 0.096(2) -0.0089(14) 0.0177(14) 0.0046(11)
C41 0.0240(10) 0.0263(10) 0.0230(10) -0.0050(8) -0.0034(8) 0.0036(8)
C42 0.0269(10) 0.0251(10) 0.0268(11) -0.0037(8) -0.0012(8) 0.0030(8)
C43 0.0284(10) 0.0288(11) 0.0242(11) -0.0024(8) -0.0007(8) 0.0003(8)
C44 0.0298(11) 0.0355(12) 0.0312(12) -0.0005(9) 0.0077(9) 0.0036(9)
C45 0.0308(11) 0.0294(11) 0.0317(12) -0.0010(9) 0.0052(9) 0.0074(9)
C46 0.0284(11) 0.0285(11) 0.0319(12) -0.0007(9) 0.0003(9) -0.0024(9)
C47 0.0485(15) 0.0397(14) 0.0431(15) -0.0068(11) -0.0067(12) -0.0083(11)
C48 0.0375(13) 0.0374(13) 0.0519(16) 0.0009(11) 0.0129(11) -0.0063(11)
C49 0.0414(14) 0.0465(15) 0.0409(14) 0.0141(12) -0.0033(11) -0.0015(11)
S1 0.0318(3) 0.0567(4) 0.0343(3) -0.0171(3) 0.0000(2) -0.0074(3)
F11 0.0550(10) 0.0854(13) 0.0324(8) -0.0140(8) 0.0056(7) -0.0188(9)
F12 0.251(4) 0.0520(13) 0.111(2) -0.0125(13) 0.080(2) -0.0514(18)
F13 0.0429(11) 0.328(5) 0.0468(12) -0.0007(18) -0.0087(9) -0.0640(18)
O11 0.0409(10) 0.0638(12) 0.0286(9) -0.0083(8) -0.0041(7) -0.0030(8)
O12 0.153(3) 0.0473(14) 0.129(3) -0.0313(15) 0.092(2) -0.0294(16)
O13 0.0449(13) 0.302(5) 0.0393(13) -0.014(2) -0.0164(11) 0.018(2)
C1 0.0571(17) 0.0572(17) 0.0294(13) -0.0070(12) -0.0040(12) -0.0215(13)
S2 0.0387(3) 0.0255(3) 0.0428(3) -0.0021(2) -0.0016(3) 0.0017(2)
F21 0.1186(17) 0.0744(13) 0.0476(11) -0.0155(9) -0.0013(11) -0.0410(12)
F22 0.0736(12) 0.0720(12) 0.0461(10) 0.0145(9) 0.0176(9) 0.0006(9)
F23 0.0704(12) 0.1130(17) 0.0612(12) 0.0159(11) -0.0154(10) 0.0241(12)
O21 0.0514(11) 0.0315(9) 0.0750(14) -0.0119(9) 0.0118(10) -0.0109(8)
O22 0.0509(10) 0.0336(9) 0.0388(10) 0.0008(7) 0.0024(8) -0.0084(8)
O23 0.0568(12) 0.0588(13) 0.0668(14) -0.0032(10) -0.0078(10) 0.0247(10)
C2 0.0522(16) 0.0479(16) 0.0405(15) 0.0068(12) 0.0027(12) 0.0002(13)
S3A 0.0256(5) 0.0369(5) 0.0303(5) -0.0105(4) -0.0058(4) 0.0046(4)
F31A 0.060(2) 0.087(3) 0.055(2) -0.043(3) -0.0077(17) 0.012(2)
F32A 0.050(2) 0.056(2) 0.054(3) -0.006(2) -0.0173(18) -0.0127(18)
F33A 0.072(2) 0.062(2) 0.049(2) 0.0100(18) -0.0269(17) -0.015(2)
O31A 0.032(3) 0.060(3) 0.052(3) -0.024(2) -0.009(2) 0.013(2)
O32A 0.036(3) 0.047(3) 0.045(4) -0.012(3) -0.005(2) -0.005(2)
O33A 0.035(3) 0.048(4) 0.039(3) -0.002(2) -0.005(2) 0.007(2)
C3A 0.034(2) 0.041(3) 0.040(3) -0.010(2) -0.0095(19) -0.002(2)
S3B 0.0303(6) 0.0353(7) 0.0381(7) 0.0027(5) -0.0038(5) 0.0033(5)
F31B 0.058(3) 0.067(3) 0.077(4) 0.040(3) -0.003(2) 0.003(3)
F32B 0.059(3) 0.076(3) 0.042(2) -0.003(3) 0.0119(19) -0.002(3)
F33B 0.055(5) 0.075(5) 0.067(6) 0.000(4) -0.002(3) -0.032(4)
O31B 0.035(4) 0.043(4) 0.046(4) 0.006(3) -0.002(3) 0.008(3)
O32B 0.031(3) 0.049(3) 0.045(3) -0.011(2) -0.008(2) 0.010(2)
O33B 0.036(3) 0.039(2) 0.050(3) 0.000(3) -0.012(2) -0.005(2)
C3B 0.037(3) 0.051(4) 0.047(4) -0.001(3) -0.004(3) -0.002(3)
N1S 0.0669(17) 0.0483(15) 0.0744(19) 0.0045(13) 0.0145(14) -0.0058(13)
C1S 0.0459(15) 0.0420(15) 0.0508(17) 0.0050(12) -0.0008(12) 0.0080(12)
C2S 0.0495(17) 0.0480(17) 0.079(2) 0.0212(16) 0.0028(15) 0.0022(13)

_geom_special_details            
; 
 All esds (except the esd in the dihedral angle between two l.s. planes) 
 are estimated using the full covariance matrix.  The cell esds are taken 
 into account individually in the estimation of esds in distances, angles 
 and torsion angles; correlations between esds in cell parameters are only 
 used when they are defined by crystal symmetry.  An approximate (isotropic) 
 treatment of cell esds is used for estimating esds involving l.s. planes. 
;

loop_
_geom_bond_atom_site_label_1
_geom_bond_atom_site_label_2
_geom_bond_distance
_geom_bond_site_symmetry_2
_geom_bond_publ_flag
P N4 1.8107(18) . ?
P N2 1.8123(18) . ?
P N3 1.9593(18) . ?
P N1 1.9710(17) . ?
N1 C11 1.348(3) . ?
N1 C15 1.352(3) . ?
N2 C25 1.354(3) . ?
N2 C21 1.367(3) . ?
N3 C31 1.349(3) . ?
N3 C35 1.352(3) . ?
N4 C45 1.358(3) . ?
N4 C41 1.372(3) . ?
C11 C12 1.385(3) . ?
C11 C21 1.463(3) . ?
C12 C13 1.396(3) . ?
C13 C14 1.405(3) . ?
C13 C16 1.526(3) . ?
C14 C15 1.372(3) . ?
C16 C18 1.524(3) . ?
C16 C17 1.531(4) . ?
C16 C19 1.541(3) . ?
C21 C22 1.376(3) . ?
C22 C23 1.395(3) . ?
C23 C24 1.391(3) . ?
C23 C26 1.527(3) . ?
C24 C25 1.367(3) . ?
C26 C28 1.526(3) . ?
C26 C27 1.531(3) . ?
C26 C29 1.535(3) . ?
C31 C32 1.385(3) . ?
C31 C41 1.465(3) . ?
C32 C33 1.391(3) . ?
C33 C34 1.403(3) . ?
C33 C36 1.532(3) . ?
C34 C35 1.371(3) . ?
C36 C39 1.529(3) . ?
C36 C37 1.530(4) . ?
C36 C38 1.538(4) . ?
C41 C42 1.368(3) . ?
C42 C43 1.400(3) . ?
C43 C44 1.392(3) . ?
C43 C46 1.522(3) . ?
C44 C45 1.367(3) . ?
C46 C48 1.528(3) . ?
C46 C47 1.532(3) . ?
C46 C49 1.535(3) . ?
S1 O13 1.394(3) . ?
S1 O11 1.4172(17) . ?
S1 O12 1.420(3) . ?
S1 C1 1.801(3) . ?
F11 C1 1.325(3) . ?
F12 C1 1.315(4) . ?
F13 C1 1.267(4) . ?
S2 O23 1.4320(19) . ?
S2 O21 1.4365(18) . ?
S2 O22 1.4432(18) . ?
S2 C2 1.819(3) . ?
F21 C2 1.330(3) . ?
F22 C2 1.337(3) . ?
F23 C2 1.326(3) . ?
S3A O31A 1.430(5) . ?
S3A O32A 1.434(13) . ?
S3A O33A 1.436(8) . ?
S3A C3A 1.828(5) . ?
F31A C3A 1.333(6) . ?
F32A C3A 1.336(6) . ?
F33A C3A 1.311(6) . ?
S3B O33B 1.432(6) . ?
S3B O32B 1.441(7) . ?
S3B O31B 1.443(9) . ?
S3B C3B 1.814(6) . ?
F31B C3B 1.334(7) . ?
F32B C3B 1.342(8) . ?
F33B C3B 1.355(13) . ?
N1S C1S 1.130(4) . ?
C1S C2S 1.445(4) . ?

loop_
_geom_angle_atom_site_label_1
_geom_angle_atom_site_label_2
_geom_angle_atom_site_label_3
_geom_angle
_geom_angle_site_symmetry_1
_geom_angle_site_symmetry_3
_geom_angle_publ_flag
N4 P N2 97.56(8) . . ?
N4 P N3 82.25(8) . . ?
N2 P N3 94.44(8) . . ?
N4 P N1 92.63(8) . . ?
N2 P N1 81.61(8) . . ?
N3 P N1 173.10(8) . . ?
C11 N1 C15 119.77(18) . . ?
C11 N1 P 112.07(13) . . ?
C15 N1 P 124.42(14) . . ?
C25 N2 C21 118.80(18) . . ?
C25 N2 P 124.49(15) . . ?
C21 N2 P 116.10(14) . . ?
C31 N3 C35 119.55(18) . . ?
C31 N3 P 111.93(13) . . ?
C35 N3 P 123.68(15) . . ?
C45 N4 C41 118.64(18) . . ?
C45 N4 P 125.22(15) . . ?
C41 N4 P 116.06(14) . . ?
N1 C11 C12 121.81(18) . . ?
N1 C11 C21 110.62(17) . . ?
C12 C11 C21 127.56(19) . . ?
C11 C12 C13 119.49(19) . . ?
C12 C13 C14 117.23(19) . . ?
C12 C13 C16 123.06(19) . . ?
C14 C13 C16 119.71(19) . . ?
C15 C14 C13 120.9(2) . . ?
N1 C15 C14 120.65(19) . . ?
C18 C16 C13 112.06(18) . . ?
C18 C16 C17 109.3(2) . . ?
C13 C16 C17 108.64(19) . . ?
C18 C16 C19 108.8(2) . . ?
C13 C16 C19 107.9(2) . . ?
C17 C16 C19 110.1(2) . . ?
N2 C21 C22 121.13(18) . . ?
N2 C21 C11 113.00(18) . . ?
C22 C21 C11 125.82(18) . . ?
C21 C22 C23 120.77(19) . . ?
C24 C23 C22 116.5(2) . . ?
C24 C23 C26 120.7(2) . . ?
C22 C23 C26 122.80(19) . . ?
C25 C24 C23 121.6(2) . . ?
N2 C25 C24 121.1(2) . . ?
C28 C26 C23 112.06(18) . . ?
C28 C26 C27 108.9(2) . . ?
C23 C26 C27 110.37(19) . . ?
C28 C26 C29 110.0(2) . . ?
C23 C26 C29 106.82(19) . . ?
C27 C26 C29 108.7(2) . . ?
N3 C31 C32 122.09(19) . . ?
N3 C31 C41 110.91(17) . . ?
C32 C31 C41 126.99(19) . . ?
C31 C32 C33 119.3(2) . . ?
C32 C33 C34 117.4(2) . . ?
C32 C33 C36 122.7(2) . . ?
C34 C33 C36 119.84(19) . . ?
C35 C34 C33 121.0(2) . . ?
N3 C35 C34 120.6(2) . . ?
C39 C36 C37 109.4(2) . . ?
C39 C36 C33 112.23(18) . . ?
C37 C36 C33 107.6(2) . . ?
C39 C36 C38 109.1(2) . . ?
C37 C36 C38 109.2(2) . . ?
C33 C36 C38 109.2(2) . . ?
C42 C41 N4 121.18(18) . . ?
C42 C41 C31 126.03(18) . . ?
N4 C41 C31 112.69(18) . . ?
C41 C42 C43 120.55(19) . . ?
C44 C43 C42 117.1(2) . . ?
C44 C43 C46 122.64(19) . . ?
C42 C43 C46 120.29(18) . . ?
C45 C44 C43 120.9(2) . . ?
N4 C45 C44 121.47(19) . . ?
C43 C46 C48 111.92(18) . . ?
C43 C46 C47 107.53(19) . . ?
C48 C46 C47 109.5(2) . . ?
C43 C46 C49 109.64(18) . . ?
C48 C46 C49 108.7(2) . . ?
C47 C46 C49 109.6(2) . . ?
O13 S1 O11 115.50(15) . . ?
O13 S1 O12 113.6(3) . . ?
O11 S1 O12 114.58(17) . . ?
O13 S1 C1 104.44(17) . . ?
O11 S1 C1 104.98(11) . . ?
O12 S1 C1 101.69(15) . . ?
F13 C1 F12 106.2(3) . . ?
F13 C1 F11 107.8(3) . . ?
F12 C1 F11 106.0(2) . . ?
F13 C1 S1 112.7(2) . . ?
F12 C1 S1 110.4(2) . . ?
F11 C1 S1 113.26(18) . . ?
O23 S2 O21 115.65(13) . . ?
O23 S2 O22 115.34(12) . . ?
O21 S2 O22 114.42(11) . . ?
O23 S2 C2 102.99(13) . . ?
O21 S2 C2 103.25(13) . . ?
O22 S2 C2 102.58(12) . . ?
F23 C2 F21 107.8(3) . . ?
F23 C2 F22 107.5(2) . . ?
F21 C2 F22 106.9(2) . . ?
F23 C2 S2 112.0(2) . . ?
F21 C2 S2 111.36(19) . . ?
F22 C2 S2 111.1(2) . . ?
O31A S3A O32A 114.9(4) . . ?
O31A S3A O33A 115.0(4) . . ?
O32A S3A O33A 114.6(4) . . ?
O31A S3A C3A 103.8(3) . . ?
O32A S3A C3A 102.4(4) . . ?
O33A S3A C3A 103.8(3) . . ?
F33A C3A F31A 109.0(5) . . ?
F33A C3A F32A 106.1(4) . . ?
F31A C3A F32A 106.2(4) . . ?
F33A C3A S3A 112.7(3) . . ?
F31A C3A S3A 110.9(3) . . ?
F32A C3A S3A 111.7(3) . . ?
O33B S3B O32B 116.2(3) . . ?
O33B S3B O31B 116.0(4) . . ?
O32B S3B O31B 114.6(5) . . ?
O33B S3B C3B 101.7(3) . . ?
O32B S3B C3B 102.1(3) . . ?
O31B S3B C3B 103.1(4) . . ?
F31B C3B F32B 106.0(6) . . ?
F31B C3B F33B 108.2(7) . . ?
F32B C3B F33B 106.4(7) . . ?
F31B C3B S3B 111.7(4) . . ?
F32B C3B S3B 112.0(5) . . ?
F33B C3B S3B 112.2(6) . . ?
N1S C1S C2S 178.2(3) . . ?

loop_
_geom_torsion_atom_site_label_1
_geom_torsion_atom_site_label_2
_geom_torsion_atom_site_label_3
_geom_torsion_atom_site_label_4
_geom_torsion
_geom_torsion_site_symmetry_1
_geom_torsion_site_symmetry_2
_geom_torsion_site_symmetry_3
_geom_torsion_site_symmetry_4
_geom_torsion_publ_flag
N4 P N2 C25 76.9(2) . . . . ?
N3 P N2 C25 -5.8(2) . . . . ?
N1 P N2 C25 168.5(2) . . . . ?
N4 P N2 C21 -112.15(16) . . . . ?
N3 P N2 C21 165.10(15) . . . . ?
N1 P N2 C21 -20.59(15) . . . . ?
N2 P N4 C45 71.18(19) . . . . ?
N3 P N4 C45 164.66(19) . . . . ?
N1 P N4 C45 -10.70(19) . . . . ?
N2 P N4 C41 -112.19(15) . . . . ?
N3 P N4 C41 -18.71(15) . . . . ?
N1 P N4 C41 165.93(15) . . . . ?
C15 N1 C11 C12 0.4(3) . . . . ?
P N1 C11 C12 159.51(16) . . . . ?
C15 N1 C11 C21 179.54(18) . . . . ?
P N1 C11 C21 -21.3(2) . . . . ?
N1 C11 C12 C13 2.2(3) . . . . ?
C21 C11 C12 C13 -176.8(2) . . . . ?
C11 C12 C13 C14 -1.8(3) . . . . ?
C11 C12 C13 C16 178.6(2) . . . . ?
C12 C13 C14 C15 -1.0(3) . . . . ?
C16 C13 C14 C15 178.5(2) . . . . ?
C11 N1 C15 C14 -3.3(3) . . . . ?
P N1 C15 C14 -159.75(17) . . . . ?
C13 C14 C15 N1 3.7(3) . . . . ?
C12 C13 C16 C18 -4.6(3) . . . . ?
C14 C13 C16 C18 175.9(2) . . . . ?
C12 C13 C16 C17 116.3(2) . . . . ?
C14 C13 C16 C17 -63.3(3) . . . . ?
C12 C13 C16 C19 -124.3(2) . . . . ?
C14 C13 C16 C19 56.1(3) . . . . ?
C25 N2 C21 C22 3.4(3) . . . . ?
P N2 C21 C22 -168.08(16) . . . . ?
C25 N2 C21 C11 -174.2(2) . . . . ?
P N2 C21 C11 14.3(2) . . . . ?
N1 C11 C21 N2 5.8(2) . . . . ?
C12 C11 C21 N2 -175.1(2) . . . . ?
N1 C11 C21 C22 -171.7(2) . . . . ?
C12 C11 C21 C22 7.5(3) . . . . ?
N2 C21 C22 C23 -2.4(3) . . . . ?
C11 C21 C22 C23 174.8(2) . . . . ?
C21 C22 C23 C24 -0.1(3) . . . . ?
C21 C22 C23 C26 179.1(2) . . . . ?
C22 C23 C24 C25 1.7(4) . . . . ?
C26 C23 C24 C25 -177.5(3) . . . . ?
C21 N2 C25 C24 -1.8(4) . . . . ?
P N2 C25 C24 168.9(2) . . . . ?
C23 C24 C25 N2 -0.8(4) . . . . ?
C24 C23 C26 C28 -161.8(2) . . . . ?
C22 C23 C26 C28 19.1(3) . . . . ?
C24 C23 C26 C27 -40.2(3) . . . . ?
C22 C23 C26 C27 140.6(2) . . . . ?
C24 C23 C26 C29 77.7(3) . . . . ?
C22 C23 C26 C29 -101.4(3) . . . . ?
C35 N3 C31 C32 0.5(3) . . . . ?
P N3 C31 C32 156.77(17) . . . . ?
C35 N3 C31 C41 -178.45(19) . . . . ?
P N3 C31 C41 -22.2(2) . . . . ?
N3 C31 C32 C33 1.6(3) . . . . ?
C41 C31 C32 C33 -179.6(2) . . . . ?
C31 C32 C33 C34 -1.4(3) . . . . ?
C31 C32 C33 C36 177.7(2) . . . . ?
C32 C33 C34 C35 -0.9(4) . . . . ?
C36 C33 C34 C35 180.0(2) . . . . ?
C31 N3 C35 C34 -2.9(3) . . . . ?
P N3 C35 C34 -156.20(19) . . . . ?
C33 C34 C35 N3 3.1(4) . . . . ?
C32 C33 C36 C39 10.9(3) . . . . ?
C34 C33 C36 C39 -170.0(2) . . . . ?
C32 C33 C36 C37 -109.6(2) . . . . ?
C34 C33 C36 C37 69.5(3) . . . . ?
C32 C33 C36 C38 132.0(2) . . . . ?
C34 C33 C36 C38 -49.0(3) . . . . ?
C45 N4 C41 C42 4.8(3) . . . . ?
P N4 C41 C42 -172.06(16) . . . . ?
C45 N4 C41 C31 -171.78(18) . . . . ?
P N4 C41 C31 11.4(2) . . . . ?
N3 C31 C41 C42 -168.3(2) . . . . ?
C32 C31 C41 C42 12.8(3) . . . . ?
N3 C31 C41 N4 8.1(2) . . . . ?
C32 C31 C41 N4 -170.8(2) . . . . ?
N4 C41 C42 C43 -3.3(3) . . . . ?
C31 C41 C42 C43 172.8(2) . . . . ?
C41 C42 C43 C44 -0.1(3) . . . . ?
C41 C42 C43 C46 179.49(19) . . . . ?
C42 C43 C44 C45 2.0(3) . . . . ?
C46 C43 C44 C45 -177.6(2) . . . . ?
C41 N4 C45 C44 -2.9(3) . . . . ?
P N4 C45 C44 173.62(18) . . . . ?
C43 C44 C45 N4 -0.5(4) . . . . ?
C44 C43 C46 C48 -11.1(3) . . . . ?
C42 C43 C46 C48 169.3(2) . . . . ?
C44 C43 C46 C47 109.1(2) . . . . ?
C42 C43 C46 C47 -70.5(3) . . . . ?
C44 C43 C46 C49 -131.8(2) . . . . ?
C42 C43 C46 C49 48.6(3) . . . . ?
O13 S1 C1 F13 -175.3(3) . . . . ?
O11 S1 C1 F13 -53.4(3) . . . . ?
O12 S1 C1 F13 66.3(3) . . . . ?
O13 S1 C1 F12 -56.7(3) . . . . ?
O11 S1 C1 F12 65.2(3) . . . . ?
O12 S1 C1 F12 -175.1(3) . . . . ?
O13 S1 C1 F11 62.0(3) . . . . ?
O11 S1 C1 F11 -176.1(2) . . . . ?
O12 S1 C1 F11 -56.4(3) . . . . ?
O23 S2 C2 F23 -173.7(2) . . . . ?
O21 S2 C2 F23 -52.9(2) . . . . ?
O22 S2 C2 F23 66.3(2) . . . . ?
O23 S2 C2 F21 65.6(2) . . . . ?
O21 S2 C2 F21 -173.7(2) . . . . ?
O22 S2 C2 F21 -54.5(2) . . . . ?
O23 S2 C2 F22 -53.4(2) . . . . ?
O21 S2 C2 F22 67.3(2) . . . . ?
O22 S2 C2 F22 -173.49(18) . . . . ?
O31A S3A C3A F33A 57.2(4) . . . . ?
O32A S3A C3A F33A -62.7(5) . . . . ?
O33A S3A C3A F33A 177.8(4) . . . . ?
O31A S3A C3A F31A 179.7(4) . . . . ?
O32A S3A C3A F31A 59.8(5) . . . . ?
O33A S3A C3A F31A -59.7(5) . . . . ?
O31A S3A C3A F32A -62.0(4) . . . . ?
O32A S3A C3A F32A 178.0(5) . . . . ?
O33A S3A C3A F32A 58.5(5) . . . . ?
O33B S3B C3B F31B 57.8(6) . . . . ?
O32B S3B C3B F31B -62.5(6) . . . . ?
O31B S3B C3B F31B 178.3(6) . . . . ?
O33B S3B C3B F32B -60.9(5) . . . . ?
O32B S3B C3B F32B 178.8(5) . . . . ?
O31B S3B C3B F32B 59.6(6) . . . . ?
O33B S3B C3B F33B 179.5(7) . . . . ?
O32B S3B C3B F33B 59.2(7) . . . . ?
O31B S3B C3B F33B -60.0(7) . . . . ?

_refine_diff_density_max         0.854
_refine_diff_density_min         -0.633
_refine_diff_density_rms         0.058

_iucr_refine_instructions_details 
; 
  
    vic1509.res created by SHELXL-2014/7 
  
  
TITL vic1509 in P-1 
CELL 0.71073  11.65350  14.55620  14.58800  88.2712  80.7875  88.0482 
ZERR    2.00   0.00040   0.00050   0.00050   0.0004   0.0004   0.0004 
LATT  1 
SFAC C H N O F P S 
UNIT 82 102 10 18 18 2 6 
TEMP -100.000 
SIZE 0.068 0.124 0.409 
  
OMIT 0 1 0 
  
L.S. 4 
ACTA 
CONF 
  
WGHT    0.063300    1.641500 
FVAR       0.13828   0.57607 
P     6    0.306745    0.546724    0.214253    11.00000    0.02321    0.02452 = 
         0.02555   -0.00329   -0.00292    0.00099 
N1    3    0.165091    0.626301    0.231927    11.00000    0.02579    0.02359 = 
         0.02553   -0.00319   -0.00418   -0.00082 
N2    3    0.339220    0.613331    0.309407    11.00000    0.02916    0.02722 = 
         0.02793   -0.00541   -0.00861    0.00376 
N3    3    0.442701    0.463436    0.212532    11.00000    0.02533    0.02556 = 
         0.03035   -0.00315   -0.00319    0.00037 
N4    3    0.234977    0.453521    0.283262    11.00000    0.02646    0.02385 = 
         0.02398   -0.00281   -0.00105    0.00139 
C11   1    0.181470    0.705596    0.272830    11.00000    0.02362    0.02453 = 
         0.02134   -0.00125   -0.00119   -0.00173 
C12   1    0.109598    0.782510    0.266359    11.00000    0.02597    0.02488 = 
         0.02550   -0.00271   -0.00322   -0.00144 
AFIX  43 
H12   2    0.124545    0.838270    0.293918    11.00000   -1.20000 
AFIX   0 
C13   1    0.015026    0.777447    0.219022    11.00000    0.02529    0.03022 = 
         0.02395   -0.00066   -0.00274    0.00062 
C14   1    0.000095    0.693703    0.177615    11.00000    0.02687    0.03633 = 
         0.02728   -0.00363   -0.00762   -0.00121 
AFIX  43 
H14   2   -0.064054    0.687449    0.145701    11.00000   -1.20000 
AFIX   0 
C15   1    0.076835    0.620841    0.182614    11.00000    0.03022    0.03026 = 
         0.02881   -0.00637   -0.00625   -0.00245 
AFIX  43 
H15   2    0.067874    0.566001    0.151112    11.00000   -1.20000 
AFIX   0 
C16   1   -0.070140    0.857996    0.210270    11.00000    0.02950    0.03711 = 
         0.03773   -0.00749   -0.01070    0.00779 
C17   1   -0.061376    0.886435    0.107547    11.00000    0.06252    0.05001 = 
         0.04392   -0.00109   -0.02022    0.01688 
AFIX  33 
H17A  2   -0.077480    0.833640    0.071960    11.00000   -1.20000 
H17B  2   -0.118191    0.936343    0.100652    11.00000   -1.20000 
H17C  2    0.017155    0.907527    0.084272    11.00000   -1.20000 
AFIX   0 
C18   1   -0.045022    0.940341    0.265293    11.00000    0.04715    0.03678 = 
         0.05734   -0.01344   -0.02148    0.01584 
AFIX  33 
H18A  2   -0.101455    0.990385    0.257847    11.00000   -1.20000 
H18B  2   -0.051195    0.922507    0.331177    11.00000   -1.20000 
H18C  2    0.033732    0.961069    0.242227    11.00000   -1.20000 
AFIX   0 
C19   1   -0.193574    0.825506    0.248218    11.00000    0.02867    0.06437 = 
         0.06206   -0.01639   -0.00699    0.00854 
AFIX  33 
H19A  2   -0.210617    0.772529    0.213283    11.00000   -1.20000 
H19B  2   -0.198362    0.807761    0.314029    11.00000   -1.20000 
H19C  2   -0.250238    0.875566    0.241475    11.00000   -1.20000 
AFIX   0 
C21   1    0.280613    0.695989    0.322864    11.00000    0.02319    0.02529 = 
         0.02351    0.00030   -0.00173    0.00011 
C22   1    0.312793    0.759509    0.381230    11.00000    0.02349    0.02573 = 
         0.02792   -0.00142   -0.00182   -0.00147 
AFIX  43 
H22   2    0.272666    0.817445    0.387632    11.00000   -1.20000 
AFIX   0 
C23   1    0.403649    0.739813    0.431101    11.00000    0.02888    0.03127 = 
         0.02911   -0.00482   -0.00601    0.00137 
C24   1    0.458270    0.653615    0.418434    11.00000    0.04788    0.04163 = 
         0.05044   -0.01660   -0.02945    0.01726 
AFIX  43 
H24   2    0.519171    0.636760    0.452382    11.00000   -1.20000 
AFIX   0 
C25   1    0.426461    0.592562    0.358334    11.00000    0.04363    0.03560 = 
         0.04642   -0.01332   -0.02356    0.01684 
AFIX  43 
H25   2    0.466264    0.534568    0.350777    11.00000   -1.20000 
AFIX   0 
C26   1    0.443873    0.808390    0.495593    11.00000    0.03275    0.03443 = 
         0.03108   -0.00693   -0.01115   -0.00162 
C27   1    0.473448    0.758951    0.583314    11.00000    0.05591    0.03936 = 
         0.03343   -0.00825   -0.01632    0.00037 
AFIX  33 
H27A  2    0.532497    0.710356    0.565842    11.00000   -1.20000 
H27B  2    0.503570    0.803112    0.622255    11.00000   -1.20000 
H27C  2    0.403211    0.731733    0.618006    11.00000   -1.20000 
AFIX   0 
C28   1    0.351939    0.883782    0.523818    11.00000    0.04798    0.03977 = 
         0.05216   -0.02075   -0.02101    0.00771 
AFIX  33 
H28A  2    0.381081    0.926201    0.565046    11.00000   -1.20000 
H28B  2    0.334859    0.917542    0.468200    11.00000   -1.20000 
H28C  2    0.280823    0.856032    0.556339    11.00000   -1.20000 
AFIX   0 
C29   1    0.554796    0.850801    0.442501    11.00000    0.04423    0.06448 = 
         0.04938   -0.00094   -0.01091   -0.01833 
AFIX  33 
H29A  2    0.613366    0.801960    0.424634    11.00000   -1.20000 
H29B  2    0.536761    0.883535    0.386617    11.00000   -1.20000 
H29C  2    0.585067    0.893980    0.482358    11.00000   -1.20000 
AFIX   0 
C31   1    0.412195    0.375098    0.227974    11.00000    0.02303    0.02692 = 
         0.02324   -0.00243   -0.00397   -0.00150 
C32   1    0.487646    0.302373    0.198796    11.00000    0.02446    0.02614 = 
         0.02787   -0.00394   -0.00314   -0.00023 
AFIX  43 
H32   2    0.463254    0.240794    0.209152    11.00000   -1.20000 
AFIX   0 
C33   1    0.599507    0.320518    0.154171    11.00000    0.02435    0.03159 = 
         0.03391   -0.00474   -0.00293    0.00101 
C34   1    0.629019    0.413013    0.139233    11.00000    0.02380    0.03534 = 
         0.04982   -0.00161   -0.00012   -0.00445 
AFIX  43 
H34   2    0.705115    0.427690    0.109719    11.00000   -1.20000 
AFIX   0 
C35   1    0.549749    0.482544    0.166569    11.00000    0.02859    0.02811 = 
         0.04561   -0.00146   -0.00050   -0.00454 
AFIX  43 
H35   2    0.570213    0.544680    0.153099    11.00000   -1.20000 
AFIX   0 
C36   1    0.689973    0.244275    0.122856    11.00000    0.02339    0.03387 = 
         0.04632   -0.00544    0.00320    0.00206 
C37   1    0.783195    0.245516    0.185663    11.00000    0.03381    0.06241 = 
         0.05051    0.00288   -0.00224    0.01375 
AFIX  33 
H37A  2    0.817427    0.306363    0.181542    11.00000   -1.20000 
H37B  2    0.747849    0.232046    0.250032    11.00000   -1.20000 
H37C  2    0.844018    0.198932    0.165644    11.00000   -1.20000 
AFIX   0 
C38   1    0.746211    0.264329    0.021835    11.00000    0.03593    0.04917 = 
         0.04461   -0.01018    0.00119    0.00180 
AFIX  33 
H38A  2    0.780589    0.325136    0.017224    11.00000   -1.20000 
H38B  2    0.807020    0.217510    0.002587    11.00000   -1.20000 
H38C  2    0.686868    0.263122   -0.018689    11.00000   -1.20000 
AFIX   0 
C39   1    0.636611    0.149308    0.129333    11.00000    0.03709    0.03061 = 
         0.09553   -0.00893    0.01773    0.00465 
AFIX  33 
H39A  2    0.576891    0.148471    0.089117    11.00000   -1.20000 
H39B  2    0.697456    0.102740    0.109322    11.00000   -1.20000 
H39C  2    0.601287    0.135854    0.193710    11.00000   -1.20000 
AFIX   0 
C41   1    0.292272    0.369452    0.276301    11.00000    0.02396    0.02634 = 
         0.02299   -0.00495   -0.00345    0.00360 
C42   1    0.240461    0.291937    0.316228    11.00000    0.02693    0.02513 = 
         0.02678   -0.00374   -0.00124    0.00299 
AFIX  43 
H42   2    0.280206    0.233992    0.307783    11.00000   -1.20000 
AFIX   0 
C43   1    0.129336    0.297277    0.369443    11.00000    0.02838    0.02884 = 
         0.02422   -0.00236   -0.00072    0.00034 
C44   1    0.075600    0.384095    0.379486    11.00000    0.02983    0.03552 = 
         0.03124   -0.00047    0.00774    0.00359 
AFIX  43 
H44   2    0.001210    0.390764    0.416705    11.00000   -1.20000 
AFIX   0 
C45   1    0.128373    0.459859    0.336549    11.00000    0.03080    0.02940 = 
         0.03168   -0.00096    0.00518    0.00742 
AFIX  43 
H45   2    0.089601    0.518255    0.344158    11.00000   -1.20000 
AFIX   0 
C46   1    0.071766    0.210656    0.413003    11.00000    0.02842    0.02846 = 
         0.03194   -0.00071    0.00026   -0.00237 
C47   1    0.039597    0.154398    0.334261    11.00000    0.04852    0.03973 = 
         0.04308   -0.00679   -0.00668   -0.00830 
AFIX  33 
H47A  2    0.002215    0.097973    0.360202    11.00000   -1.20000 
H47B  2   -0.014147    0.190751    0.301395    11.00000   -1.20000 
H47C  2    0.110141    0.138475    0.290807    11.00000   -1.20000 
AFIX   0 
C48   1   -0.037686    0.232859    0.482358    11.00000    0.03749    0.03736 = 
         0.05187    0.00090    0.01293   -0.00632 
AFIX  33 
H48A  2   -0.072127    0.175522    0.508816    11.00000   -1.20000 
H48B  2   -0.017305    0.269682    0.532224    11.00000   -1.20000 
H48C  2   -0.093843    0.267616    0.450530    11.00000   -1.20000 
AFIX   0 
C49   1    0.157470    0.154448    0.463651    11.00000    0.04141    0.04647 = 
         0.04093    0.01411   -0.00332   -0.00146 
AFIX  33 
H49A  2    0.120191    0.098727    0.491628    11.00000   -1.20000 
H49B  2    0.226619    0.137300    0.419234    11.00000   -1.20000 
H49C  2    0.180306    0.191437    0.512422    11.00000   -1.20000 
AFIX   0 
S1    7    0.215562    0.395366    0.019485    11.00000    0.03183    0.05674 = 
         0.03433   -0.01708    0.00003   -0.00739 
F11   5    0.055979    0.369098    0.165696    11.00000    0.05504    0.08538 = 
         0.03244   -0.01402    0.00555   -0.01885 
F12   5    0.104417    0.251950    0.085262    11.00000    0.25124    0.05198 = 
         0.11070   -0.01246    0.07960   -0.05142 
F13   5    0.000147    0.354298    0.037533    11.00000    0.04293    0.32813 = 
         0.04680   -0.00068   -0.00867   -0.06403 
O11   4    0.229916    0.362526   -0.072238    11.00000    0.04090    0.06382 = 
         0.02862   -0.00830   -0.00408   -0.00296 
O12   4    0.183044    0.490070    0.027479    11.00000    0.15338    0.04731 = 
         0.12889   -0.03129    0.09156   -0.02936 
O13   4    0.302543    0.367869    0.070766    11.00000    0.04487    0.30159 = 
         0.03927   -0.01383   -0.01645    0.01793 
C1    1    0.086914    0.341514    0.079286    11.00000    0.05707    0.05718 = 
         0.02942   -0.00695   -0.00400   -0.02149 
S2    7    0.348907    1.000360    0.253619    11.00000    0.03865    0.02554 = 
         0.04284   -0.00214   -0.00161    0.00170 
F21   5    0.276675    0.904918    0.126048    11.00000    0.11855    0.07435 = 
         0.04761   -0.01547   -0.00133   -0.04100 
F22   5    0.400363    1.006354    0.072303    11.00000    0.07355    0.07199 = 
         0.04605    0.01453    0.01759    0.00062 
F23   5    0.223840    1.047540    0.124477    11.00000    0.07041    0.11297 = 
         0.06122    0.01589   -0.01541    0.02410 
O21   4    0.368916    1.096836    0.258081    11.00000    0.05138    0.03146 = 
         0.07505   -0.01193    0.01182   -0.01089 
O22   4    0.246282    0.969468    0.313957    11.00000    0.05086    0.03359 = 
         0.03882    0.00083    0.00236   -0.00838 
O23   4    0.449710    0.940776    0.250636    11.00000    0.05680    0.05879 = 
         0.06678   -0.00319   -0.00779    0.02471 
C2    1    0.309854    0.989507    0.138675    11.00000    0.05215    0.04794 = 
         0.04049    0.00679    0.00270    0.00021 
PART   1 
S3A   7    0.805038    0.538153    0.447680    10.55000    0.02560    0.03688 = 
         0.03025   -0.01052   -0.00575    0.00463 
F31A  5    0.834729    0.451166    0.290748    10.55000    0.06007    0.08713 = 
         0.05469   -0.04299   -0.00772    0.01204 
F32A  5    0.659252    0.453562    0.360866    10.55000    0.05027    0.05631 = 
         0.05360   -0.00650   -0.01726   -0.01274 
F33A  5    0.726793    0.574144    0.290791    10.55000    0.07197    0.06153 = 
         0.04902    0.00999   -0.02694   -0.01460 
O31A  4    0.710631    0.593553    0.493505    10.55000    0.03158    0.06034 = 
         0.05203   -0.02439   -0.00910    0.01345 
O32A  4    0.907921    0.587226    0.411812    10.55000    0.03631    0.04739 = 
         0.04550   -0.01168   -0.00508   -0.00513 
O33A  4    0.825920    0.452477    0.494461    10.55000    0.03462    0.04768 = 
         0.03877   -0.00154   -0.00511    0.00654 
C3A   1    0.754493    0.503670    0.341829    10.55000    0.03428    0.04113 = 
         0.03972   -0.00966   -0.00954   -0.00179 
PART   2 
S3B   7    0.711964    0.495246    0.452385    10.45000    0.03032    0.03534 = 
         0.03808    0.00267   -0.00385    0.00327 
F31B  5    0.735257    0.623164    0.321137    10.45000    0.05846    0.06690 = 
         0.07733    0.04010   -0.00308    0.00296 
F32B  5    0.847740    0.505354    0.290328    10.45000    0.05860    0.07646 = 
         0.04220   -0.00299    0.01186   -0.00187 
F33B  5    0.887608    0.602032    0.389296    10.45000    0.05543    0.07486 = 
         0.06723   -0.00011   -0.00246   -0.03211 
O31B  4    0.794817    0.429535    0.482167    10.45000    0.03498    0.04304 = 
         0.04557    0.00584   -0.00232    0.00818 
O32B  4    0.671782    0.565791    0.518171    10.45000    0.03141    0.04850 = 
         0.04488   -0.01138   -0.00752    0.00955 
O33B  4    0.625955    0.458519    0.404904    10.45000    0.03628    0.03870 = 
         0.05043   -0.00038   -0.01237   -0.00477 
C3B   1    0.799103    0.559623    0.359618    10.45000    0.03711    0.05091 = 
         0.04696   -0.00069   -0.00400   -0.00239 
PART   0 
N1S   3    0.464875    0.702441    0.146292    11.00000    0.06688    0.04831 = 
         0.07443    0.00448    0.01453   -0.00580 
C1S   1    0.526231    0.756554    0.112573    11.00000    0.04589    0.04197 = 
         0.05084    0.00497   -0.00078    0.00799 
C2S   1    0.602161    0.826565    0.067528    11.00000    0.04953    0.04800 = 
         0.07925    0.02115    0.00275    0.00216 
AFIX 137 
H2SA  2    0.590727    0.834688    0.002637    11.00000   -1.20000 
H2SB  2    0.683240    0.807777    0.069772    11.00000   -1.20000 
H2SC  2    0.584008    0.884712    0.099627    11.00000   -1.20000 
  
AFIX   0 
HKLF 4 
  
REM  vic1509 in P-1 
REM R1 =  0.0502 for    8068 Fo > 4sig(Fo)  and  0.0651 for all   10419 data 
REM    687 parameters refined using      0 restraints 
  
END 
  
WGHT      0.0633      1.6400 
  
REM Highest difference peak  0.854,  deepest hole -0.633,  1-sigma level  0.058 
Q1    1   0.2704  0.3004  0.0731  11.00000  0.05    0.85 
Q2    1   0.2368  0.4545  0.0670  11.00000  0.05    0.79 
Q3    1   0.0403  0.2803  0.0605  11.00000  0.05    0.73 
Q4    1   0.0058  0.4184  0.0535  11.00000  0.05    0.69 
Q5    1   0.3204  0.3839  0.0719  11.00000  0.05    0.66 
Q6    1   0.1372  0.2559  0.1025  11.00000  0.05    0.57 
Q7    1  -0.0167  0.3380  0.0317  11.00000  0.05    0.56 
Q8    1   0.1615  0.4796  0.0033  11.00000  0.05    0.53 
Q9    1   0.2206  0.3530  0.0523  11.00000  0.05    0.49 
Q10   1   0.3339  0.9956  0.1962  11.00000  0.05    0.37 
Q11   1   0.5062  0.7170  0.1943  11.00000  0.05    0.34 
Q12   1   0.4181  0.7760  0.4662  11.00000  0.05    0.30 
Q13   1  -0.0231  0.8271  0.2135  11.00000  0.05    0.27 
Q14   1   0.2181  0.7023  0.3068  11.00000  0.05    0.27 
Q15   1  -0.1225  0.8402  0.2250  11.00000  0.05    0.26 
Q16   1   0.1375  0.3761  0.0564  11.00000  0.05    0.25 
Q17   1   0.1041  0.2591  0.3947  11.00000  0.05    0.24 
Q18   1   0.1420  0.6244  0.2145  11.00000  0.05    0.24 
Q19   1   0.4032  0.6199  0.3085  11.00000  0.05    0.22 
Q20   1   0.5618  0.3124  0.1914  11.00000  0.05    0.22 
;
_shelx_res_checksum              47480
####################################################################### 
# 
# This file contains crystal structure data downloaded from the 
# Cambridge Structural Database (CSD) hosted by the Cambridge 
# Crystallographic Data Centre (CCDC).
# 
# Full information about CCDC data access policies and citation 
# guidelines are available at http://www.ccdc.cam.ac.uk/access/V1 
# 
# Audit and citation data items may have been added by the CCDC. 
# Please retain this information to preserve the provenance of 
# this file and to allow appropriate attribution of the data. 
# 
#######################################################################

data_vic1503
_database_code_depnum_ccdc_archive 'CCDC 1410570'
_audit_update_record             
;
2015-07-05 deposited with the CCDC.
2015-08-03 downloaded from the CCDC.
;

_audit_creation_method           SHELXL-2014/7
_shelx_SHELXL_version_number     2014/7
_chemical_name_systematic        ?
_chemical_name_common            ?
_chemical_melting_point          ?
_chemical_formula_moiety         'C36 H48 As N4, 3(C F3 O3 S), 2.833(C2 H3 N)'
_chemical_formula_sum            'C44.67 H56.50 As F9 N6.83 O9 S3'
_chemical_formula_weight         1175.23

loop_
_atom_type_symbol
_atom_type_description
_atom_type_scat_dispersion_real
_atom_type_scat_dispersion_imag
_atom_type_scat_source
C C 0.0033 0.0016 'International Tables Vol C Tables 4.2.6.8 and 6.1.1.4'
H H 0.0000 0.0000 'International Tables Vol C Tables 4.2.6.8 and 6.1.1.4'
N N 0.0061 0.0033 'International Tables Vol C Tables 4.2.6.8 and 6.1.1.4'
O O 0.0106 0.0060 'International Tables Vol C Tables 4.2.6.8 and 6.1.1.4'
F F 0.0171 0.0103 'International Tables Vol C Tables 4.2.6.8 and 6.1.1.4'
S S 0.1246 0.1234 'International Tables Vol C Tables 4.2.6.8 and 6.1.1.4'
As As 0.0499 2.0058 'International Tables Vol C Tables 4.2.6.8 and 6.1.1.4'

_space_group_crystal_system      triclinic
_space_group_IT_number           2
_space_group_name_H-M_alt        'P -1'
_space_group_name_Hall           '-P 1'

_shelx_space_group_comment       
; 
The symmetry employed for this shelxl refinement is uniquely defined 
by the following loop, which should always be used as a source of 
symmetry information in preference to the above space-group names. 
They are only intended as comments. 
;

loop_
_space_group_symop_operation_xyz
'x, y, z'
'-x, -y, -z'

_cell_length_a                   15.0217(6)
_cell_length_b                   18.4434(8)
_cell_length_c                   31.1243(13)
_cell_angle_alpha                93.9090(6)
_cell_angle_beta                 101.3392(6)
_cell_angle_gamma                99.3536(6)
_cell_volume                     8297.5(6)
_cell_formula_units_Z            6
_cell_measurement_temperature    173(2)
_cell_measurement_reflns_used    9657
_cell_measurement_theta_min      2.28
_cell_measurement_theta_max      27.22

_exptl_crystal_description       fragment
_exptl_crystal_colour            colourless
_exptl_crystal_density_meas      ?
_exptl_crystal_density_method    ?
_exptl_crystal_density_diffrn    1.411
_exptl_crystal_F_000             3638
_exptl_transmission_factor_min   ?
_exptl_transmission_factor_max   ?
_exptl_crystal_size_max          0.307
_exptl_crystal_size_mid          0.205
_exptl_crystal_size_min          0.148
_exptl_absorpt_coefficient_mu    0.814
_shelx_estimated_absorpt_T_min   0.788
_shelx_estimated_absorpt_T_max   0.889
_exptl_absorpt_correction_type   multi-scan
_exptl_absorpt_correction_T_min  0.684427
_exptl_absorpt_correction_T_max  0.745554
_exptl_absorpt_process_details   'TWINABS 2012/1 (Sheldrick, 2008)'
_exptl_absorpt_special_details   ?
_diffrn_ambient_temperature      173(2)
_diffrn_radiation_wavelength     0.71073
_diffrn_radiation_type           MoK\a
_diffrn_source                   ?
_diffrn_measurement_device_type  'Bruker APEX-II CCD'
_diffrn_measurement_method       '\w scans'
_diffrn_detector_area_resol_mean ?
_diffrn_reflns_number            38133
_diffrn_reflns_av_unetI/netI     0.0412
_diffrn_reflns_av_R_equivalents  ?
_diffrn_reflns_limit_h_min       -19
_diffrn_reflns_limit_h_max       19
_diffrn_reflns_limit_k_min       -24
_diffrn_reflns_limit_k_max       23
_diffrn_reflns_limit_l_min       0
_diffrn_reflns_limit_l_max       40
_diffrn_reflns_theta_min         0.671
_diffrn_reflns_theta_max         27.585
_diffrn_reflns_theta_full        25.242
_diffrn_measured_fraction_theta_max 0.993
_diffrn_measured_fraction_theta_full 1.000
_diffrn_reflns_Laue_measured_fraction_max 0.993
_diffrn_reflns_Laue_measured_fraction_full 1.000
_diffrn_reflns_point_group_measured_fraction_max 0.993
_diffrn_reflns_point_group_measured_fraction_full 1.000
_reflns_number_total             38133
_reflns_number_gt                27925
_reflns_threshold_expression     'I > 2\s(I)'
_reflns_Friedel_coverage         0.000
_reflns_Friedel_fraction_max     .
_reflns_Friedel_fraction_full    .

_reflns_special_details          
; 
 _reflns_Friedel_fraction is defined as the number of unique 
 Friedel pairs measured divided by the number that would be 
 possible theoretically, ignoring centric projections and 
 systematic absences. 
;

_computing_data_collection       'Bruker APEX2'
_computing_cell_refinement       'Bruker SAINT'
_computing_data_reduction        'Bruker SAINT'
_computing_structure_solution    'SHELXT-2014 (Sheldrick 2015)'
_computing_structure_refinement  'SHELXL-2014/7 (Sheldrick, 2014)'
_computing_molecular_graphics    'Bruker SHELXTL'
_computing_publication_material  'Bruker SHELXTL'
_refine_special_details          
; 
 Refined as a 2-component twin. 
;
_refine_ls_structure_factor_coef Fsqd
_refine_ls_matrix_type           full
_refine_ls_weighting_scheme      calc
_refine_ls_weighting_details     
'w=1/[\s^2^(Fo^2^)+(0.0598P)^2^+2.8233P] where P=(Fo^2^+2Fc^2^)/3'
_atom_sites_solution_primary     ?
_atom_sites_solution_secondary   ?
_atom_sites_solution_hydrogens   geom
_refine_ls_hydrogen_treatment    constr
_refine_ls_extinction_method     none
_refine_ls_extinction_coef       .
_refine_ls_number_reflns         38133
_refine_ls_number_parameters     1983
_refine_ls_number_restraints     18
_refine_ls_R_factor_all          0.0734
_refine_ls_R_factor_gt           0.0451
_refine_ls_wR_factor_ref         0.1208
_refine_ls_wR_factor_gt          0.1061
_refine_ls_goodness_of_fit_ref   1.039
_refine_ls_restrained_S_all      1.040
_refine_ls_shift/su_max          0.016
_refine_ls_shift/su_mean         0.000

loop_
_atom_site_label
_atom_site_type_symbol
_atom_site_fract_x
_atom_site_fract_y
_atom_site_fract_z
_atom_site_U_iso_or_equiv
_atom_site_adp_type
_atom_site_occupancy
_atom_site_site_symmetry_order
_atom_site_calc_flag
_atom_site_refinement_flags_posn
_atom_site_refinement_flags_adp
_atom_site_refinement_flags_occupancy
_atom_site_disorder_assembly
_atom_site_disorder_group
As1A As 0.00657(2) 0.77284(2) 0.25286(2) 0.02097(6) Uani 1 1 d . . . . .
N11A N 0.04733(14) 0.82653(11) 0.31803(6) 0.0244(4) Uani 1 1 d . . . . .
N21A N 0.02372(13) 0.87945(11) 0.24261(6) 0.0217(4) Uani 1 1 d . . . . .
N31A N 0.00027(13) 0.74232(11) 0.18510(6) 0.0224(4) Uani 1 1 d . . . . .
N41A N 0.13849(13) 0.76942(11) 0.25193(6) 0.0208(4) Uani 1 1 d . . . . .
C11A C 0.05924(17) 0.90090(14) 0.32145(8) 0.0241(5) Uani 1 1 d . . . . .
C12A C 0.08263(19) 0.94201(15) 0.36208(8) 0.0305(6) Uani 1 1 d . . . . .
H12A H 0.0917 0.9944 0.3638 0.037 Uiso 1 1 calc R U . . .
C13A C 0.09300(19) 0.90716(15) 0.40065(8) 0.0308(6) Uani 1 1 d . . . . .
C14A C 0.07419(18) 0.83021(15) 0.39595(8) 0.0303(6) Uani 1 1 d . . . . .
H14A H 0.0768 0.8042 0.4214 0.036 Uiso 1 1 calc R U . . .
C15A C 0.05190(17) 0.79150(14) 0.35471(8) 0.0269(5) Uani 1 1 d . . . . .
H15A H 0.0395 0.7390 0.3521 0.032 Uiso 1 1 calc R U . . .
C16A C 0.1276(2) 0.95295(17) 0.44550(9) 0.0413(7) Uani 1 1 d . . . . .
C17A C 0.0684(3) 1.01271(19) 0.44984(10) 0.0540(9) Uani 1 1 d . . . . .
H17A H 0.0909 1.0418 0.4786 0.081 Uiso 1 1 calc R U . . .
H17B H 0.0726 1.0453 0.4264 0.081 Uiso 1 1 calc R U . . .
H17C H 0.0040 0.9891 0.4472 0.081 Uiso 1 1 calc R U . . .
C18A C 0.1242(3) 0.90421(19) 0.48349(9) 0.0618(11) Uani 1 1 d . . . . .
H18A H 0.1467 0.9350 0.5117 0.093 Uiso 1 1 calc R U . . .
H18B H 0.0604 0.8796 0.4817 0.093 Uiso 1 1 calc R U . . .
H18C H 0.1632 0.8670 0.4813 0.093 Uiso 1 1 calc R U . . .
C19A C 0.2282(2) 0.99026(18) 0.44807(11) 0.0518(9) Uani 1 1 d . . . . .
H19A H 0.2521 1.0200 0.4765 0.078 Uiso 1 1 calc R U . . .
H19B H 0.2659 0.9523 0.4450 0.078 Uiso 1 1 calc R U . . .
H19C H 0.2306 1.0222 0.4243 0.078 Uiso 1 1 calc R U . . .
C21A C 0.04500(16) 0.93097(14) 0.27842(8) 0.0238(5) Uani 1 1 d . . . . .
C22A C 0.05076(18) 1.00499(14) 0.27365(8) 0.0284(6) Uani 1 1 d . . . . .
H22A H 0.0646 1.0395 0.2992 0.034 Uiso 1 1 calc R U . . .
C23A C 0.03669(17) 1.03041(14) 0.23202(8) 0.0270(5) Uani 1 1 d . . . . .
C24A C 0.01506(18) 0.97644(15) 0.19634(8) 0.0300(6) Uani 1 1 d . . . . .
H24A H 0.0043 0.9907 0.1673 0.036 Uiso 1 1 calc R U . . .
C25A C 0.00897(17) 0.90329(14) 0.20232(8) 0.0265(5) Uani 1 1 d . . . . .
H25A H -0.0062 0.8680 0.1771 0.032 Uiso 1 1 calc R U . . .
C26A C 0.04196(19) 1.11295(15) 0.22664(9) 0.0326(6) Uani 1 1 d . . . . .
C27A C -0.0548(2) 1.13057(18) 0.22529(13) 0.0530(9) Uani 1 1 d . . . . .
H27A H -0.0986 1.1004 0.2005 0.080 Uiso 1 1 calc R U . . .
H27B H -0.0737 1.1195 0.2529 0.080 Uiso 1 1 calc R U . . .
H27C H -0.0540 1.1830 0.2216 0.080 Uiso 1 1 calc R U . . .
C28A C 0.1089(2) 1.16047(16) 0.26544(10) 0.0441(8) Uani 1 1 d . . . . .
H28A H 0.0894 1.1493 0.2929 0.066 Uiso 1 1 calc R U . . .
H28B H 0.1711 1.1498 0.2667 0.066 Uiso 1 1 calc R U . . .
H28C H 0.1091 1.2128 0.2617 0.066 Uiso 1 1 calc R U . . .
C29A C 0.0732(3) 1.13110(18) 0.18416(11) 0.0578(10) Uani 1 1 d . . . . .
H29A H 0.0307 1.1009 0.1590 0.087 Uiso 1 1 calc R U . . .
H29B H 0.0735 1.1835 0.1806 0.087 Uiso 1 1 calc R U . . .
H29C H 0.1356 1.1206 0.1856 0.087 Uiso 1 1 calc R U . . .
C31A C 0.07975(16) 0.72849(13) 0.17536(8) 0.0218(5) Uani 1 1 d . . . . .
C32A C 0.08221(17) 0.69612(14) 0.13439(8) 0.0271(5) Uani 1 1 d . . . . .
H32A H 0.1392 0.6879 0.1280 0.032 Uiso 1 1 calc R U . . .
C33A C 0.00054(17) 0.67544(14) 0.10232(8) 0.0279(6) Uani 1 1 d . . . . .
C34A C -0.08119(17) 0.68773(14) 0.11395(8) 0.0277(5) Uani 1 1 d . . . . .
H34A H -0.1383 0.6732 0.0934 0.033 Uiso 1 1 calc R U . . .
C35A C -0.07923(16) 0.72103(14) 0.15528(8) 0.0252(5) Uani 1 1 d . . . . .
H35A H -0.1354 0.7291 0.1628 0.030 Uiso 1 1 calc R U . . .
C36A C 0.00456(19) 0.64367(18) 0.05631(9) 0.0402(7) Uani 1 1 d . . . . .
C37A C -0.0918(2) 0.6187(2) 0.02729(11) 0.0656(11) Uani 1 1 d . . . . .
H37A H -0.0866 0.5987 -0.0019 0.098 Uiso 1 1 calc R U . . .
H37B H -0.1270 0.5804 0.0408 0.098 Uiso 1 1 calc R U . . .
H37C H -0.1238 0.6609 0.0244 0.098 Uiso 1 1 calc R U . . .
C38A C 0.0568(2) 0.57856(19) 0.05962(12) 0.0584(10) Uani 1 1 d . . . . .
H38A H 0.0591 0.5584 0.0300 0.088 Uiso 1 1 calc R U . . .
H38B H 0.1197 0.5957 0.0768 0.088 Uiso 1 1 calc R U . . .
H38C H 0.0248 0.5400 0.0742 0.088 Uiso 1 1 calc R U . . .
C39A C 0.0582(2) 0.7060(2) 0.03551(10) 0.0533(9) Uani 1 1 d . . . . .
H39A H 0.0623 0.6877 0.0058 0.080 Uiso 1 1 calc R U . . .
H39B H 0.0258 0.7481 0.0339 0.080 Uiso 1 1 calc R U . . .
H39C H 0.1205 0.7217 0.0537 0.080 Uiso 1 1 calc R U . . .
C41A C 0.15893(16) 0.74787(13) 0.21261(8) 0.0225(5) Uani 1 1 d . . . . .
C42A C 0.24848(17) 0.74260(14) 0.20989(8) 0.0255(5) Uani 1 1 d . . . . .
H42A H 0.2613 0.7281 0.1822 0.031 Uiso 1 1 calc R U . . .
C43A C 0.32047(16) 0.75822(14) 0.24701(8) 0.0251(5) Uani 1 1 d . . . . .
C44A C 0.29672(17) 0.77814(14) 0.28652(8) 0.0272(5) Uani 1 1 d . . . . .
H44A H 0.3430 0.7881 0.3128 0.033 Uiso 1 1 calc R U . . .
C45A C 0.20704(17) 0.78367(14) 0.28810(8) 0.0268(5) Uani 1 1 d . . . . .
H45A H 0.1931 0.7980 0.3156 0.032 Uiso 1 1 calc R U . . .
C46A C 0.41990(17) 0.75618(15) 0.24297(9) 0.0305(6) Uani 1 1 d . . . . .
C47A C 0.4272(2) 0.67882(17) 0.22388(11) 0.0468(8) Uani 1 1 d . . . . .
H47A H 0.4910 0.6780 0.2214 0.070 Uiso 1 1 calc R U . . .
H47B H 0.4087 0.6424 0.2434 0.070 Uiso 1 1 calc R U . . .
H47C H 0.3864 0.6668 0.1947 0.070 Uiso 1 1 calc R U . . .
C48A C 0.48709(19) 0.7764(2) 0.28767(10) 0.0458(8) Uani 1 1 d . . . . .
H48A H 0.5500 0.7746 0.2840 0.069 Uiso 1 1 calc R U . . .
H48B H 0.4840 0.8263 0.2994 0.069 Uiso 1 1 calc R U . . .
H48C H 0.4703 0.7411 0.3082 0.069 Uiso 1 1 calc R U . . .
C49A C 0.44503(18) 0.81299(16) 0.21136(9) 0.0352(6) Uani 1 1 d . . . . .
H49A H 0.5086 0.8131 0.2080 0.053 Uiso 1 1 calc R U . . .
H49B H 0.4029 0.7998 0.1826 0.053 Uiso 1 1 calc R U . . .
H49C H 0.4397 0.8622 0.2234 0.053 Uiso 1 1 calc R U . . .
As1B As 0.67263(2) 0.41280(2) 0.57842(2) 0.02131(6) Uani 1 1 d . . . . .
N11B N 0.71522(14) 0.45607(11) 0.64550(6) 0.0245(4) Uani 1 1 d . . . . .
N21B N 0.69322(13) 0.52141(11) 0.57426(6) 0.0218(4) Uani 1 1 d . . . . .
N31B N 0.66400(13) 0.39294(11) 0.50917(6) 0.0223(4) Uani 1 1 d . . . . .
N41B N 0.80303(13) 0.40805(11) 0.57537(6) 0.0220(4) Uani 1 1 d . . . . .
C11B C 0.72530(17) 0.53009(14) 0.65321(8) 0.0251(5) Uani 1 1 d . . . . .
C12B C 0.74339(19) 0.56459(15) 0.69552(8) 0.0324(6) Uani 1 1 d . . . . .
H12B H 0.7493 0.6167 0.7002 0.039 Uiso 1 1 calc R U . . .
C13B C 0.75306(19) 0.52319(16) 0.73147(8) 0.0332(6) Uani 1 1 d . . . . .
C14B C 0.73836(18) 0.44688(15) 0.72239(8) 0.0308(6) Uani 1 1 d . . . . .
H14B H 0.7414 0.4165 0.7459 0.037 Uiso 1 1 calc R U . . .
C15B C 0.71950(17) 0.41516(15) 0.67974(8) 0.0287(6) Uani 1 1 d . . . . .
H15B H 0.7092 0.3629 0.6742 0.034 Uiso 1 1 calc R U . . .
C16B C 0.7775(2) 0.56072(18) 0.77865(9) 0.0474(8) Uani 1 1 d . . . . .
C17B C 0.6915(4) 0.5894(3) 0.78782(12) 0.0988(18) Uani 1 1 d . . . . .
H17D H 0.6731 0.6232 0.7661 0.148 Uiso 1 1 calc R U . . .
H17E H 0.6408 0.5475 0.7857 0.148 Uiso 1 1 calc R U . . .
H17F H 0.7059 0.6156 0.8175 0.148 Uiso 1 1 calc R U . . .
C18B C 0.8583(4) 0.6241(3) 0.78220(12) 0.109(2) Uani 1 1 d . . . . .
H18D H 0.8417 0.6581 0.7604 0.164 Uiso 1 1 calc R U . . .
H18E H 0.8728 0.6505 0.8118 0.164 Uiso 1 1 calc R U . . .
H18F H 0.9122 0.6044 0.7767 0.164 Uiso 1 1 calc R U . . .
C19B C 0.8044(3) 0.5086(2) 0.81266(9) 0.0547(9) Uani 1 1 d . . . . .
H19D H 0.7529 0.4675 0.8107 0.082 Uiso 1 1 calc R U . . .
H19E H 0.8585 0.4892 0.8070 0.082 Uiso 1 1 calc R U . . .
H19F H 0.8192 0.5353 0.8422 0.082 Uiso 1 1 calc R U . . .
C21B C 0.71412(17) 0.56725(14) 0.61252(8) 0.0241(5) Uani 1 1 d . . . . .
C22B C 0.72391(18) 0.64272(14) 0.61207(8) 0.0288(6) Uani 1 1 d . . . . .
H22B H 0.7386 0.6733 0.6392 0.035 Uiso 1 1 calc R U . . .
C23B C 0.71284(17) 0.67523(14) 0.57272(8) 0.0267(5) Uani 1 1 d . . . . .
C24B C 0.69054(18) 0.62701(14) 0.53440(8) 0.0291(6) Uani 1 1 d . . . . .
H24B H 0.6816 0.6463 0.5067 0.035 Uiso 1 1 calc R U . . .
C25B C 0.68110(17) 0.55205(14) 0.53577(8) 0.0267(5) Uani 1 1 d . . . . .
H25B H 0.6656 0.5207 0.5089 0.032 Uiso 1 1 calc R U . . .
C26B C 0.72191(18) 0.75882(14) 0.57142(9) 0.0306(6) Uani 1 1 d . . . . .
C27B C 0.6254(2) 0.77754(18) 0.56628(14) 0.0596(10) Uani 1 1 d . . . . .
H27D H 0.5859 0.7510 0.5390 0.089 Uiso 1 1 calc R U . . .
H27E H 0.5992 0.7627 0.5915 0.089 Uiso 1 1 calc R U . . .
H27F H 0.6290 0.8309 0.5650 0.089 Uiso 1 1 calc R U . . .
C28B C 0.7828(2) 0.80034(16) 0.61393(10) 0.0438(7) Uani 1 1 d . . . . .
H28D H 0.8450 0.7885 0.6174 0.066 Uiso 1 1 calc R U . . .
H28E H 0.7861 0.8536 0.6126 0.066 Uiso 1 1 calc R U . . .
H28F H 0.7564 0.7855 0.6391 0.066 Uiso 1 1 calc R U . . .
C29B C 0.7648(3) 0.78335(17) 0.53262(10) 0.0513(9) Uani 1 1 d . . . . .
H29D H 0.8268 0.7711 0.5362 0.077 Uiso 1 1 calc R U . . .
H29E H 0.7261 0.7578 0.5050 0.077 Uiso 1 1 calc R U . . .
H29F H 0.7689 0.8368 0.5319 0.077 Uiso 1 1 calc R U . . .
C31B C 0.74277(16) 0.38185(13) 0.49770(8) 0.0229(5) Uani 1 1 d . . . . .
C32B C 0.74492(17) 0.35992(14) 0.45446(8) 0.0261(5) Uani 1 1 d . . . . .
H32B H 0.8014 0.3529 0.4469 0.031 Uiso 1 1 calc R U . . .
C33B C 0.66361(17) 0.34823(14) 0.42204(8) 0.0273(5) Uani 1 1 d . . . . .
C34B C 0.58259(17) 0.35780(14) 0.43527(8) 0.0269(5) Uani 1 1 d . . . . .
H34B H 0.5258 0.3492 0.4143 0.032 Uiso 1 1 calc R U . . .
C35B C 0.58459(17) 0.37991(14) 0.47895(8) 0.0272(5) Uani 1 1 d . . . . .
H35B H 0.5288 0.3859 0.4876 0.033 Uiso 1 1 calc R U . . .
C36B C 0.66756(19) 0.32813(16) 0.37407(9) 0.0345(6) Uani 1 1 d . . . . .
C37B C 0.5703(2) 0.3074(2) 0.34460(10) 0.0539(9) Uani 1 1 d . . . . .
H37D H 0.5372 0.3487 0.3467 0.081 Uiso 1 1 calc R U . . .
H37E H 0.5751 0.2966 0.3140 0.081 Uiso 1 1 calc R U . . .
H37F H 0.5365 0.2636 0.3543 0.081 Uiso 1 1 calc R U . . .
C38B C 0.7191(2) 0.26374(18) 0.37072(10) 0.0499(8) Uani 1 1 d . . . . .
H38D H 0.7212 0.2513 0.3399 0.075 Uiso 1 1 calc R U . . .
H38E H 0.7821 0.2779 0.3883 0.075 Uiso 1 1 calc R U . . .
H38F H 0.6870 0.2207 0.3818 0.075 Uiso 1 1 calc R U . . .
C39B C 0.7205(2) 0.39618(18) 0.35873(9) 0.0468(8) Uani 1 1 d . . . . .
H39D H 0.6877 0.4376 0.3608 0.070 Uiso 1 1 calc R U . . .
H39E H 0.7826 0.4093 0.3774 0.070 Uiso 1 1 calc R U . . .
H39F H 0.7253 0.3852 0.3281 0.070 Uiso 1 1 calc R U . . .
C41B C 0.82241(16) 0.39321(13) 0.53498(8) 0.0225(5) Uani 1 1 d . . . . .
C42B C 0.91070(17) 0.38788(14) 0.53061(8) 0.0261(5) Uani 1 1 d . . . . .
H42B H 0.9227 0.3784 0.5021 0.031 Uiso 1 1 calc R U . . .
C43B C 0.98285(16) 0.39626(13) 0.56755(8) 0.0245(5) Uani 1 1 d . . . . .
C44B C 0.96024(17) 0.40920(14) 0.60844(8) 0.0273(5) Uani 1 1 d . . . . .
H44B H 1.0067 0.4137 0.6345 0.033 Uiso 1 1 calc R U . . .
C45B C 0.87143(17) 0.41548(14) 0.61147(8) 0.0259(5) Uani 1 1 d . . . . .
H45B H 0.8581 0.4253 0.6397 0.031 Uiso 1 1 calc R U . . .
C46B C 1.08072(17) 0.39274(15) 0.56230(9) 0.0306(6) Uani 1 1 d . . . . .
C47B C 1.0820(2) 0.31918(17) 0.53641(11) 0.0475(8) Uani 1 1 d . . . . .
H47D H 1.1451 0.3171 0.5331 0.071 Uiso 1 1 calc R U . . .
H47E H 1.0602 0.2782 0.5524 0.071 Uiso 1 1 calc R U . . .
H47F H 1.0414 0.3153 0.5072 0.071 Uiso 1 1 calc R U . . .
C48B C 1.11098(19) 0.45771(16) 0.53687(9) 0.0361(6) Uani 1 1 d . . . . .
H48D H 1.1740 0.4572 0.5329 0.054 Uiso 1 1 calc R U . . .
H48E H 1.0691 0.4531 0.5080 0.054 Uiso 1 1 calc R U . . .
H48F H 1.1092 0.5043 0.5535 0.054 Uiso 1 1 calc R U . . .
C49B C 1.14780(19) 0.4002(2) 0.60718(10) 0.0482(8) Uani 1 1 d . . . . .
H49D H 1.2100 0.3977 0.6026 0.072 Uiso 1 1 calc R U . . .
H49E H 1.1483 0.4477 0.6235 0.072 Uiso 1 1 calc R U . . .
H49F H 1.1278 0.3599 0.6241 0.072 Uiso 1 1 calc R U . . .
As1C As 0.34311(2) 0.09181(2) 0.91504(2) 0.02017(6) Uani 1 1 d . . . . .
N11C N 0.38512(13) 0.14555(11) 0.98012(6) 0.0231(4) Uani 1 1 d . . . . .
N21C N 0.36146(13) 0.19820(11) 0.90472(6) 0.0211(4) Uani 1 1 d . . . . .
N31C N 0.33653(13) 0.06063(11) 0.84690(6) 0.0227(4) Uani 1 1 d . . . . .
N41C N 0.47530(13) 0.08786(11) 0.91399(6) 0.0222(4) Uani 1 1 d . . . . .
C11C C 0.40199(16) 0.21992(14) 0.98347(8) 0.0238(5) Uani 1 1 d . . . . .
C12C C 0.43131(18) 0.26104(14) 1.02398(8) 0.0285(6) Uani 1 1 d . . . . .
H12C H 0.4427 0.3134 1.0256 0.034 Uiso 1 1 calc R U . . .
C13C C 0.44436(18) 0.22626(15) 1.06269(8) 0.0288(6) Uani 1 1 d . . . . .
C14C C 0.41928(18) 0.14948(15) 1.05804(8) 0.0297(6) Uani 1 1 d . . . . .
H14C H 0.4221 0.1237 1.0835 0.036 Uiso 1 1 calc R U . . .
C15C C 0.39050(17) 0.11070(14) 1.01688(8) 0.0269(5) Uani 1 1 d . . . . .
H15C H 0.3742 0.0584 1.0144 0.032 Uiso 1 1 calc R U . . .
C16C C 0.4875(2) 0.27137(16) 1.10707(8) 0.0351(6) Uani 1 1 d . . . . .
C17C C 0.4274(2) 0.32917(17) 1.11560(10) 0.0447(8) Uani 1 1 d . . . . .
H17G H 0.4547 0.3583 1.1440 0.067 Uiso 1 1 calc R U . . .
H17H H 0.4243 0.3620 1.0921 0.067 Uiso 1 1 calc R U . . .
H17I H 0.3650 0.3039 1.1161 0.067 Uiso 1 1 calc R U . . .
C18C C 0.5842(2) 0.31118(17) 1.10555(10) 0.0437(7) Uani 1 1 d . . . . .
H18G H 0.6124 0.3403 1.1339 0.066 Uiso 1 1 calc R U . . .
H18H H 0.6222 0.2747 1.0997 0.066 Uiso 1 1 calc R U . . .
H18I H 0.5801 0.3441 1.0821 0.066 Uiso 1 1 calc R U . . .
C19C C 0.4937(3) 0.22181(18) 1.14490(9) 0.0489(8) Uani 1 1 d . . . . .
H19G H 0.5216 0.2522 1.1729 0.073 Uiso 1 1 calc R U . . .
H19H H 0.4317 0.1966 1.1460 0.073 Uiso 1 1 calc R U . . .
H19I H 0.5319 0.1850 1.1399 0.073 Uiso 1 1 calc R U . . .
C21C C 0.38602(16) 0.24979(14) 0.94051(8) 0.0234(5) Uani 1 1 d . . . . .
C22C C 0.39354(18) 0.32402(14) 0.93558(8) 0.0287(6) Uani 1 1 d . . . . .
H22C H 0.4096 0.3588 0.9610 0.034 Uiso 1 1 calc R U . . .
C23C C 0.37815(17) 0.34915(14) 0.89411(9) 0.0283(6) Uani 1 1 d . . . . .
C24C C 0.35270(18) 0.29504(15) 0.85830(8) 0.0301(6) Uani 1 1 d . . . . .
H24C H 0.3408 0.3093 0.8293 0.036 Uiso 1 1 calc R U . . .
C25C C 0.34450(17) 0.22146(14) 0.86431(8) 0.0269(5) Uani 1 1 d . . . . .
H25C H 0.3263 0.1859 0.8392 0.032 Uiso 1 1 calc R U . . .
C26C C 0.3854(2) 0.43171(15) 0.88826(9) 0.0344(6) Uani 1 1 d . . . . .
C27C C 0.2888(2) 0.45098(18) 0.88675(13) 0.0554(9) Uani 1 1 d . . . . .
H27G H 0.2446 0.4213 0.8619 0.083 Uiso 1 1 calc R U . . .
H27H H 0.2694 0.4403 0.9143 0.083 Uiso 1 1 calc R U . . .
H27I H 0.2909 0.5036 0.8831 0.083 Uiso 1 1 calc R U . . .
C28C C 0.4531(2) 0.47817(16) 0.92697(11) 0.0446(8) Uani 1 1 d . . . . .
H28G H 0.4331 0.4677 0.9544 0.067 Uiso 1 1 calc R U . . .
H28H H 0.5147 0.4660 0.9283 0.067 Uiso 1 1 calc R U . . .
H28I H 0.4552 0.5307 0.9231 0.067 Uiso 1 1 calc R U . . .
C29C C 0.4178(3) 0.44881(18) 0.84596(11) 0.0565(9) Uani 1 1 d . . . . .
H29G H 0.3747 0.4192 0.8207 0.085 Uiso 1 1 calc R U . . .
H29H H 0.4200 0.5014 0.8424 0.085 Uiso 1 1 calc R U . . .
H29I H 0.4795 0.4368 0.8476 0.085 Uiso 1 1 calc R U . . .
C31C C 0.41563(16) 0.04515(13) 0.83759(8) 0.0227(5) Uani 1 1 d . . . . .
C32C C 0.41894(17) 0.01196(14) 0.79700(8) 0.0282(6) Uani 1 1 d . . . . .
H32C H 0.4760 0.0029 0.7910 0.034 Uiso 1 1 calc R U . . .
C33C C 0.33761(18) -0.00837(14) 0.76467(8) 0.0295(6) Uani 1 1 d . . . . .
C34C C 0.25645(17) 0.00618(15) 0.77560(8) 0.0297(6) Uani 1 1 d . . . . .
H34C H 0.1998 -0.0073 0.7546 0.036 Uiso 1 1 calc R U . . .
C35C C 0.25737(17) 0.04012(14) 0.81680(8) 0.0258(5) Uani 1 1 d . . . . .
H35C H 0.2011 0.0490 0.8239 0.031 Uiso 1 1 calc R U . . .
C36C C 0.3426(2) -0.04122(18) 0.71922(10) 0.0433(8) Uani 1 1 d . . . . .
C37C C 0.2467(2) -0.0689(2) 0.69031(10) 0.0639(11) Uani 1 1 d . . . . .
H37G H 0.2527 -0.0897 0.6614 0.096 Uiso 1 1 calc R U . . .
H37H H 0.2128 -0.1072 0.7043 0.096 Uiso 1 1 calc R U . . .
H37I H 0.2130 -0.0277 0.6867 0.096 Uiso 1 1 calc R U . . .
C38C C 0.3947(2) 0.0206(2) 0.69801(10) 0.0576(10) Uani 1 1 d . . . . .
H38G H 0.3995 0.0017 0.6685 0.086 Uiso 1 1 calc R U . . .
H38H H 0.3611 0.0620 0.6958 0.086 Uiso 1 1 calc R U . . .
H38I H 0.4567 0.0376 0.7162 0.086 Uiso 1 1 calc R U . . .
C39C C 0.3965(2) -0.1052(2) 0.72341(12) 0.0639(11) Uani 1 1 d . . . . .
H39G H 0.3993 -0.1260 0.6940 0.096 Uiso 1 1 calc R U . . .
H39H H 0.4592 -0.0869 0.7405 0.096 Uiso 1 1 calc R U . . .
H39I H 0.3653 -0.1436 0.7384 0.096 Uiso 1 1 calc R U . . .
C41C C 0.49502(16) 0.06465(13) 0.87480(8) 0.0231(5) Uani 1 1 d . . . . .
C42C C 0.58399(17) 0.05815(14) 0.87165(8) 0.0263(5) Uani 1 1 d . . . . .
H42C H 0.5960 0.0427 0.8439 0.032 Uiso 1 1 calc R U . . .
C43C C 0.65636(17) 0.07399(14) 0.90860(8) 0.0264(5) Uani 1 1 d . . . . .
C44C C 0.63416(17) 0.09605(15) 0.94821(8) 0.0295(6) Uani 1 1 d . . . . .
H44C H 0.6810 0.1067 0.9743 0.035 Uiso 1 1 calc R U . . .
C45C C 0.54453(17) 0.10270(14) 0.94999(8) 0.0277(5) Uani 1 1 d . . . . .
H45C H 0.5313 0.1182 0.9774 0.033 Uiso 1 1 calc R U . . .
C46C C 0.75448(18) 0.06846(16) 0.90421(9) 0.0326(6) Uani 1 1 d . . . . .
C47C C 0.7569(2) -0.01076(18) 0.88667(12) 0.0513(8) Uani 1 1 d . . . . .
H47G H 0.8199 -0.0145 0.8838 0.077 Uiso 1 1 calc R U . . .
H47H H 0.7375 -0.0450 0.9072 0.077 Uiso 1 1 calc R U . . .
H47I H 0.7150 -0.0234 0.8578 0.077 Uiso 1 1 calc R U . . .
C48C C 0.78193(18) 0.12258(17) 0.87168(9) 0.0366(7) Uani 1 1 d . . . . .
H48G H 0.8449 0.1201 0.8683 0.055 Uiso 1 1 calc R U . . .
H48H H 0.7392 0.1093 0.8430 0.055 Uiso 1 1 calc R U . . .
H48I H 0.7792 0.1729 0.8830 0.055 Uiso 1 1 calc R U . . .
C49C C 0.82288(19) 0.0892(2) 0.94879(10) 0.0477(8) Uani 1 1 d . . . . .
H49G H 0.8852 0.0852 0.9450 0.072 Uiso 1 1 calc R U . . .
H49H H 0.8220 0.1401 0.9598 0.072 Uiso 1 1 calc R U . . .
H49I H 0.8051 0.0556 0.9699 0.072 Uiso 1 1 calc R U . . .
S1 S 0.01954(5) 0.58211(4) 0.26345(2) 0.03150(15) Uani 1 1 d . . . . .
S2 S -0.21988(4) 0.81445(4) 0.25856(2) 0.02848(14) Uani 1 1 d . . . . .
S3 S 0.29584(5) 0.99242(4) 0.24888(3) 0.03750(17) Uani 1 1 d . . . . .
S4 S 0.68714(5) 0.21670(4) 0.58391(2) 0.03727(17) Uani 1 1 d . . . . .
S5 S 0.44731(4) 0.45529(4) 0.58697(2) 0.02719(14) Uani 1 1 d . . . . .
S6 S 0.96871(5) 0.63278(4) 0.59122(2) 0.03463(16) Uani 1 1 d . . . . .
S7 S 0.34902(5) -0.09936(4) 0.92670(2) 0.03111(15) Uani 1 1 d . . . . .
S8 S 0.11768(4) 0.13462(4) 0.92096(2) 0.02724(14) Uani 1 1 d . . . . .
S9 S 0.63563(5) 0.31029(4) 0.90920(2) 0.03597(16) Uani 1 1 d . . . . .
F11 F -0.12701(17) 0.48987(13) 0.22106(9) 0.0910(8) Uani 1 1 d . . . . .
F12 F -0.14146(14) 0.53947(13) 0.28279(8) 0.0743(7) Uani 1 1 d . . . . .
F13 F -0.14538(14) 0.60273(13) 0.22705(7) 0.0716(6) Uani 1 1 d . . . . .
F21 F -0.27693(15) 0.74789(14) 0.32224(7) 0.0739(7) Uani 1 1 d . . . . .
F22 F -0.29063(15) 0.67673(11) 0.26304(8) 0.0713(6) Uani 1 1 d . . . . .
F23 F -0.15687(13) 0.71378(12) 0.30511(7) 0.0616(6) Uani 1 1 d . . . . .
F31 F 0.27095(16) 1.01924(17) 0.32887(8) 0.0961(9) Uani 1 1 d . . . . .
F32 F 0.38147(17) 0.96021(15) 0.32491(8) 0.0832(7) Uani 1 1 d . . . . .
F33 F 0.39999(16) 1.07589(14) 0.31827(8) 0.0848(8) Uani 1 1 d . . . . .
F41 F 0.5443(2) 0.12452(17) 0.53922(11) 0.1353(13) Uani 1 1 d . . . . .
F42 F 0.52167(17) 0.17772(17) 0.59880(11) 0.1043(9) Uani 1 1 d . . . . .
F43 F 0.52714(19) 0.23903(18) 0.54222(9) 0.1137(11) Uani 1 1 d . . . . .
F51 F 0.38261(13) 0.37241(12) 0.64292(6) 0.0611(6) Uani 1 1 d . . . . .
F52 F 0.37466(15) 0.31497(10) 0.57981(7) 0.0668(6) Uani 1 1 d . . . . .
F53 F 0.50536(13) 0.34510(11) 0.62561(7) 0.0625(6) Uani 1 1 d . . . . .
F61 F 0.94234(16) 0.64027(16) 0.67192(7) 0.0876(8) Uani 1 1 d . . . . .
F62 F 1.07050(16) 0.70438(13) 0.66475(7) 0.0748(7) Uani 1 1 d . . . . .
F63 F 1.05495(15) 0.58628(14) 0.66280(7) 0.0766(7) Uani 1 1 d . . . . .
F71 F 0.20267(17) -0.18754(13) 0.88086(8) 0.0864(8) Uani 1 1 d . . . . .
F72 F 0.18310(14) -0.13642(14) 0.94149(8) 0.0754(7) Uani 1 1 d . . . . .
F73 F 0.18977(14) -0.07268(12) 0.88644(7) 0.0668(6) Uani 1 1 d . . . . .
F81 F 0.05884(14) 0.06678(13) 0.98406(6) 0.0627(6) Uani 1 1 d . . . . .
F82 F 0.04696(14) -0.00353(11) 0.92477(7) 0.0615(5) Uani 1 1 d . . . . .
F83 F 0.18021(12) 0.03403(11) 0.96773(6) 0.0567(5) Uani 1 1 d . . . . .
F91 F 0.71388(17) 0.27329(14) 0.98544(7) 0.0790(7) Uani 1 1 d . . . . .
F92 F 0.74361(14) 0.38887(12) 0.97964(7) 0.0667(6) Uani 1 1 d . . . . .
F93 F 0.61034(16) 0.34013(17) 0.98875(7) 0.0943(9) Uani 1 1 d . . . . .
O11 O 0.02896(15) 0.64912(11) 0.29257(6) 0.0420(5) Uani 1 1 d . . . . .
O12 O 0.04563(17) 0.59612(12) 0.22256(7) 0.0518(6) Uani 1 1 d . . . . .
O13 O 0.05283(14) 0.52295(11) 0.28507(7) 0.0435(5) Uani 1 1 d . . . . .
O21 O -0.17282(13) 0.79051(12) 0.22525(6) 0.0383(5) Uani 1 1 d . . . . .
O22 O -0.16340(15) 0.87067(12) 0.29111(7) 0.0502(6) Uani 1 1 d . . . . .
O23 O -0.31263(13) 0.82450(11) 0.24103(6) 0.0393(5) Uani 1 1 d . . . . .
O31 O 0.37824(14) 0.98792(13) 0.23250(7) 0.0505(6) Uani 1 1 d . . . . .
O32 O 0.25399(16) 1.05471(13) 0.23712(9) 0.0631(7) Uani 1 1 d . . . . .
O33 O 0.23248(15) 0.92436(12) 0.24535(7) 0.0490(5) Uani 1 1 d . . . . .
O41 O 0.69300(15) 0.28409(11) 0.61100(7) 0.0430(5) Uani 1 1 d . . . . .
O42 O 0.7205(2) 0.22704(16) 0.54459(8) 0.0786(9) Uani 1 1 d . . . . .
O43 O 0.71457(17) 0.15823(12) 0.60821(7) 0.0537(6) Uani 1 1 d . . . . .
O51 O 0.49681(13) 0.43916(12) 0.55302(6) 0.0393(5) Uani 1 1 d . . . . .
O52 O 0.50218(15) 0.50432(12) 0.62369(7) 0.0475(5) Uani 1 1 d . . . . .
O53 O 0.35616(13) 0.46908(11) 0.57031(6) 0.0372(5) Uani 1 1 d . . . . .
O61 O 1.05178(14) 0.63334(12) 0.57434(7) 0.0443(5) Uani 1 1 d . . . . .
O62 O 0.90428(14) 0.56392(12) 0.58239(8) 0.0492(6) Uani 1 1 d . . . . .
O63 O 0.92830(15) 0.69694(12) 0.58470(8) 0.0521(6) Uani 1 1 d . . . . .
O71 O 0.35946(15) -0.03136(11) 0.95493(6) 0.0414(5) Uani 1 1 d . . . . .
O72 O 0.38149(17) -0.08873(13) 0.88696(7) 0.0523(6) Uani 1 1 d . . . . .
O73 O 0.37459(15) -0.15982(11) 0.94993(6) 0.0406(5) Uani 1 1 d . . . . .
O81 O 0.16601(13) 0.11078(11) 0.88792(6) 0.0372(5) Uani 1 1 d . . . . .
O82 O 0.17374(15) 0.19043(12) 0.95377(7) 0.0493(6) Uani 1 1 d . . . . .
O83 O 0.02556(12) 0.14495(11) 0.90300(6) 0.0369(4) Uani 1 1 d . . . . .
O91 O 0.60180(17) 0.37610(13) 0.89750(8) 0.0589(6) Uani 1 1 d . . . . .
O92 O 0.56599(14) 0.24531(12) 0.90455(7) 0.0476(5) Uani 1 1 d . . . . .
O93 O 0.71677(14) 0.29993(13) 0.89322(7) 0.0506(6) Uani 1 1 d . . . . .
C1 C -0.1049(2) 0.55141(19) 0.24793(12) 0.0492(8) Uani 1 1 d . . . . .
C2 C -0.2369(2) 0.73423(19) 0.28881(11) 0.0450(8) Uani 1 1 d . . . . .
C3 C 0.3391(2) 1.0130(2) 0.30785(12) 0.0556(9) Uani 1 1 d . . . . .
C4 C 0.5616(3) 0.1869(2) 0.56550(15) 0.0737(12) Uani 1 1 d . . . . .
C5 C 0.4261(2) 0.36741(17) 0.61005(10) 0.0402(7) Uani 1 1 d . . . . .
C6 C 1.0112(2) 0.6412(2) 0.65059(12) 0.0530(9) Uani 1 1 d . . . . .
C7 C 0.2244(2) -0.12602(19) 0.90812(11) 0.0487(8) Uani 1 1 d . . . . .
C8 C 0.0998(2) 0.05367(18) 0.95120(10) 0.0407(7) Uani 1 1 d . . . . .
C9 C 0.6775(2) 0.3292(2) 0.96852(11) 0.0503(9) Uani 1 1 d . . . . .
N1S N 0.6654(2) 0.72927(17) 0.69826(10) 0.0603(8) Uani 1 1 d D . . . .
C1S C 0.6455(2) 0.75490(18) 0.72721(10) 0.0472(8) Uani 1 1 d D . . . .
C2S C 0.6192(3) 0.7873(2) 0.76607(12) 0.0709(12) Uani 1 1 d D . . . .
H2S1 H 0.5597 0.7597 0.7692 0.085 Uiso 1 1 calc R U . . .
H2S2 H 0.6139 0.8390 0.7627 0.085 Uiso 1 1 calc R U . . .
H2S3 H 0.6663 0.7850 0.7924 0.085 Uiso 1 1 calc R U . . .
N2SA N 0.0264(7) 0.3836(6) 0.0846(4) 0.0913(18) Uiso 0.5 1 d D . P A 1
C3SA C -0.0302(7) 0.3980(6) 0.0994(4) 0.093(2) Uiso 0.5 1 d D . P A 1
C4SA C -0.0934(10) 0.4296(9) 0.1226(5) 0.195(6) Uiso 0.5 1 d D . P A 1
H4S1 H -0.1014 0.4029 0.1473 0.234 Uiso 0.5 1 calc R U P A 1
H4S2 H -0.1521 0.4262 0.1028 0.234 Uiso 0.5 1 calc R U P A 1
H4S3 H -0.0682 0.4806 0.1326 0.234 Uiso 0.5 1 calc R U P A 1
N2SB N 0.0161(7) 0.3677(7) 0.0901(4) 0.0913(18) Uiso 0.5 1 d D . P B 2
C3SB C -0.0563(7) 0.3730(6) 0.0890(4) 0.093(2) Uiso 0.5 1 d D . P B 2
C4SB C -0.1521(8) 0.3761(10) 0.0914(6) 0.195(6) Uiso 0.5 1 d D . P B 2
H4S4 H -0.1926 0.3360 0.0723 0.234 Uiso 0.5 1 calc R U P B 2
H4S5 H -0.1669 0.4222 0.0824 0.234 Uiso 0.5 1 calc R U P B 2
H4S6 H -0.1594 0.3720 0.1212 0.234 Uiso 0.5 1 calc R U P B 2
N3SA N 0.1385(11) 0.1436(8) 0.5504(5) 0.106(2) Uiso 0.5 1 d . . P C 1
C5SA C 0.2015(8) 0.1340(6) 0.5788(4) 0.074(3) Uiso 0.5 1 d . . P C 1
C6SA C 0.2846(9) 0.1255(8) 0.6039(5) 0.129(5) Uiso 0.5 1 d . . P C 1
H6S1 H 0.3145 0.0956 0.5869 0.154 Uiso 0.5 1 calc R U P C 1
H6S2 H 0.2741 0.1018 0.6295 0.154 Uiso 0.5 1 calc R U P C 1
H6S3 H 0.3231 0.1730 0.6130 0.154 Uiso 0.5 1 calc R U P C 1
N3SB N 0.1232(11) 0.1411(9) 0.5592(5) 0.106(2) Uiso 0.5 1 d . . P D 2
C5SB C 0.1686(9) 0.1202(7) 0.5791(4) 0.077(3) Uiso 0.5 1 d . . P D 2
C6SB C 0.2301(9) 0.0894(7) 0.6117(4) 0.116(4) Uiso 0.5 1 d . . P D 2
H6S4 H 0.2757 0.1294 0.6299 0.139 Uiso 0.5 1 calc R U P D 2
H6S5 H 0.2619 0.0561 0.5969 0.139 Uiso 0.5 1 calc R U P D 2
H6S6 H 0.1945 0.0618 0.6305 0.139 Uiso 0.5 1 calc R U P D 2
N4SA N 0.6945(8) 0.0765(6) 0.4200(4) 0.103(2) Uiso 0.5 1 d . . P E 1
C7SA C 0.6338(7) 0.0871(5) 0.4283(3) 0.064(2) Uiso 0.5 1 d . . P E 1
C8SA C 0.5562(10) 0.1177(8) 0.4375(5) 0.148(5) Uiso 0.5 1 d . . P E 1
H8S1 H 0.5372 0.1496 0.4147 0.177 Uiso 0.5 1 calc R U P E 1
H8S2 H 0.5739 0.1468 0.4664 0.177 Uiso 0.5 1 calc R U P E 1
H8S3 H 0.5048 0.0775 0.4375 0.177 Uiso 0.5 1 calc R U P E 1
N4SB N 0.6763(9) 0.0511(6) 0.4245(4) 0.103(2) Uiso 0.5 1 d . . P F 2
C7SB C 0.6020(8) 0.0560(6) 0.4263(3) 0.081(3) Uiso 0.5 1 d . . P F 2
C8SB C 0.5043(9) 0.0472(8) 0.4291(5) 0.134(5) Uiso 0.5 1 d . . P F 2
H8S4 H 0.4783 -0.0055 0.4272 0.161 Uiso 0.5 1 calc R U P F 2
H8S5 H 0.4703 0.0694 0.4047 0.161 Uiso 0.5 1 calc R U P F 2
H8S6 H 0.4993 0.0719 0.4572 0.161 Uiso 0.5 1 calc R U P F 2
N5S N 0.1094(5) 0.6791(4) 0.8038(3) 0.092(2) Uiso 0.5 1 d D . P . .
C9S C 0.1696(6) 0.6969(5) 0.7891(3) 0.086(3) Uiso 0.5 1 d D . P . .
C10S C 0.2452(7) 0.7374(6) 0.7719(4) 0.127(4) Uiso 0.5 1 d D . P . .
H10A H 0.2197 0.7634 0.7472 0.152 Uiso 0.5 1 calc R U P . .
H10B H 0.2814 0.7026 0.7618 0.152 Uiso 0.5 1 calc R U P . .
H10C H 0.2850 0.7733 0.7953 0.152 Uiso 0.5 1 calc R U P . .
N6S N 0.0151(2) 0.89551(18) 0.64716(10) 0.0603(8) Uani 1 1 d . . . . .
C11S C 0.0421(2) 0.87016(18) 0.61964(11) 0.0430(7) Uani 1 1 d . . . . .
C12S C 0.0765(2) 0.83858(19) 0.58315(11) 0.0543(9) Uani 1 1 d . . . . .
H12D H 0.0328 0.8396 0.5554 0.065 Uiso 1 1 calc R U . . .
H12E H 0.0830 0.7874 0.5875 0.065 Uiso 1 1 calc R U . . .
H12F H 0.1366 0.8676 0.5821 0.065 Uiso 1 1 calc R U . . .
N7S N 0.3290(2) 0.42151(18) 0.01417(10) 0.0599(8) Uani 1 1 d . . . . .
C13S C 0.2981(2) 0.43837(18) 0.04284(11) 0.0444(8) Uani 1 1 d . . . . .
C14S C 0.2600(2) 0.4595(2) 0.08031(11) 0.0563(9) Uani 1 1 d . . . . .
H14D H 0.2638 0.4217 0.1009 0.068 Uiso 1 1 calc R U . . .
H14E H 0.1954 0.4639 0.0701 0.068 Uiso 1 1 calc R U . . .
H14F H 0.2953 0.5070 0.0952 0.068 Uiso 1 1 calc R U . . .
N8S N 0.2229(4) 0.2174(5) 0.1220(2) 0.186(3) Uani 1 1 d . . . . .
C15S C 0.1606(5) 0.2127(4) 0.0939(2) 0.123(2) Uani 1 1 d . . . . .
C16S C 0.0797(5) 0.2033(4) 0.0598(2) 0.155(3) Uani 1 1 d . . . . .
H16A H 0.0595 0.1507 0.0494 0.186 Uiso 1 1 calc R U . . .
H16B H 0.0934 0.2308 0.0354 0.186 Uiso 1 1 calc R U . . .
H16C H 0.0305 0.2219 0.0713 0.186 Uiso 1 1 calc R U . . .
N9S N 0.4274(4) 0.6195(2) 0.76804(13) 0.1120(16) Uani 1 1 d . . . . .
C17S C 0.4266(4) 0.5653(3) 0.74917(13) 0.0775(13) Uani 1 1 d . . . . .
C18S C 0.4237(4) 0.4960(3) 0.72413(15) 0.1056(19) Uani 1 1 d . . . . .
H18J H 0.3595 0.4746 0.7102 0.127 Uiso 1 1 calc R U . . .
H18K H 0.4497 0.4619 0.7438 0.127 Uiso 1 1 calc R U . . .
H18L H 0.4598 0.5043 0.7013 0.127 Uiso 1 1 calc R U . . .

loop_
_atom_site_aniso_label
_atom_site_aniso_U_11
_atom_site_aniso_U_22
_atom_site_aniso_U_33
_atom_site_aniso_U_23
_atom_site_aniso_U_13
_atom_site_aniso_U_12
As1A 0.01788(12) 0.02545(13) 0.01990(12) 0.00336(10) 0.00479(9) 0.00346(9)
N11A 0.0250(11) 0.0279(11) 0.0209(10) 0.0031(8) 0.0074(8) 0.0032(9)
N21A 0.0172(10) 0.0271(11) 0.0203(10) 0.0026(8) 0.0033(8) 0.0037(8)
N31A 0.0210(10) 0.0250(11) 0.0205(10) 0.0025(8) 0.0035(8) 0.0030(8)
N41A 0.0164(10) 0.0248(11) 0.0208(10) 0.0033(8) 0.0032(8) 0.0028(8)
C11A 0.0231(13) 0.0276(13) 0.0227(12) 0.0039(10) 0.0070(10) 0.0047(10)
C12A 0.0396(16) 0.0274(14) 0.0257(13) 0.0015(11) 0.0084(11) 0.0079(12)
C13A 0.0364(15) 0.0371(15) 0.0198(12) 0.0008(11) 0.0067(11) 0.0091(12)
C14A 0.0346(15) 0.0358(15) 0.0222(12) 0.0074(11) 0.0086(11) 0.0064(12)
C15A 0.0294(14) 0.0280(14) 0.0246(12) 0.0069(10) 0.0076(10) 0.0050(11)
C16A 0.064(2) 0.0402(17) 0.0199(13) 0.0008(12) 0.0045(13) 0.0150(15)
C17A 0.078(3) 0.052(2) 0.0345(17) -0.0077(15) 0.0136(16) 0.0219(18)
C18A 0.104(3) 0.053(2) 0.0216(15) 0.0034(14) 0.0048(17) 0.006(2)
C19A 0.059(2) 0.0433(19) 0.0437(19) -0.0083(15) -0.0055(16) 0.0067(16)
C21A 0.0215(12) 0.0289(14) 0.0218(12) 0.0017(10) 0.0065(10) 0.0049(10)
C22A 0.0321(14) 0.0287(14) 0.0251(13) 0.0017(11) 0.0073(11) 0.0066(11)
C23A 0.0219(13) 0.0291(14) 0.0302(13) 0.0049(11) 0.0055(10) 0.0041(10)
C24A 0.0315(14) 0.0328(15) 0.0240(13) 0.0063(11) 0.0029(11) 0.0033(11)
C25A 0.0270(13) 0.0314(14) 0.0199(12) 0.0028(10) 0.0022(10) 0.0051(11)
C26A 0.0335(15) 0.0289(14) 0.0347(15) 0.0074(11) 0.0051(12) 0.0046(12)
C27A 0.0397(18) 0.0353(18) 0.081(3) 0.0113(17) 0.0023(17) 0.0085(14)
C28A 0.0470(19) 0.0270(15) 0.0512(19) 0.0041(13) 0.0003(15) -0.0021(13)
C29A 0.093(3) 0.0321(17) 0.050(2) 0.0144(15) 0.0260(19) 0.0007(18)
C31A 0.0187(12) 0.0248(13) 0.0218(12) 0.0048(10) 0.0042(9) 0.0028(10)
C32A 0.0211(13) 0.0322(14) 0.0278(13) -0.0005(11) 0.0069(10) 0.0042(10)
C33A 0.0252(13) 0.0297(14) 0.0260(13) -0.0017(11) 0.0042(10) 0.0004(11)
C34A 0.0184(12) 0.0319(14) 0.0293(13) -0.0016(11) 0.0008(10) 0.0013(10)
C35A 0.0172(12) 0.0297(14) 0.0288(13) 0.0028(10) 0.0048(10) 0.0049(10)
C36A 0.0295(15) 0.0557(19) 0.0316(15) -0.0137(14) 0.0055(12) 0.0046(13)
C37A 0.0359(18) 0.107(3) 0.0411(18) -0.031(2) 0.0034(15) -0.0020(19)
C38A 0.054(2) 0.054(2) 0.063(2) -0.0252(18) 0.0126(18) 0.0101(17)
C39A 0.048(2) 0.080(3) 0.0303(16) -0.0035(16) 0.0128(14) 0.0058(18)
C41A 0.0212(12) 0.0230(12) 0.0236(12) 0.0035(10) 0.0059(10) 0.0032(10)
C42A 0.0244(13) 0.0292(14) 0.0251(12) 0.0042(10) 0.0101(10) 0.0048(10)
C43A 0.0195(12) 0.0273(13) 0.0302(13) 0.0107(10) 0.0053(10) 0.0057(10)
C44A 0.0203(12) 0.0363(15) 0.0238(12) 0.0064(11) 0.0015(10) 0.0040(11)
C45A 0.0218(13) 0.0364(15) 0.0219(12) 0.0049(11) 0.0034(10) 0.0052(11)
C46A 0.0188(13) 0.0413(16) 0.0330(14) 0.0111(12) 0.0054(11) 0.0071(11)
C47A 0.0336(17) 0.0498(19) 0.066(2) 0.0123(16) 0.0207(15) 0.0200(14)
C48A 0.0208(14) 0.079(2) 0.0396(17) 0.0156(16) 0.0037(12) 0.0131(14)
C49A 0.0227(14) 0.0444(17) 0.0392(16) 0.0098(13) 0.0090(12) 0.0031(12)
As1B 0.01867(13) 0.02533(14) 0.02005(12) 0.00213(10) 0.00486(9) 0.00348(10)
N11B 0.0225(11) 0.0291(12) 0.0221(10) 0.0026(9) 0.0049(8) 0.0052(9)
N21B 0.0192(10) 0.0258(11) 0.0201(10) 0.0008(8) 0.0040(8) 0.0040(8)
N31B 0.0199(10) 0.0265(11) 0.0198(10) 0.0002(8) 0.0041(8) 0.0029(8)
N41B 0.0188(10) 0.0265(11) 0.0210(10) 0.0018(8) 0.0058(8) 0.0034(8)
C11B 0.0241(13) 0.0295(14) 0.0229(12) 0.0020(10) 0.0069(10) 0.0064(10)
C12B 0.0423(16) 0.0318(15) 0.0236(13) -0.0021(11) 0.0084(12) 0.0084(12)
C13B 0.0344(15) 0.0439(17) 0.0233(13) 0.0010(12) 0.0082(11) 0.0116(12)
C14B 0.0313(14) 0.0399(16) 0.0233(13) 0.0079(11) 0.0078(11) 0.0083(12)
C15B 0.0280(14) 0.0335(14) 0.0263(13) 0.0066(11) 0.0085(11) 0.0053(11)
C16B 0.070(2) 0.0506(19) 0.0220(14) -0.0016(13) 0.0084(14) 0.0151(17)
C17B 0.148(5) 0.138(4) 0.035(2) 0.000(2) 0.022(2) 0.101(4)
C18B 0.175(5) 0.081(3) 0.032(2) -0.004(2) -0.010(3) -0.052(3)
C19B 0.071(2) 0.070(2) 0.0231(14) 0.0003(15) 0.0036(15) 0.0228(19)
C21B 0.0227(12) 0.0291(14) 0.0203(12) -0.0015(10) 0.0054(10) 0.0045(10)
C22B 0.0316(14) 0.0268(14) 0.0266(13) -0.0042(11) 0.0055(11) 0.0052(11)
C23B 0.0216(13) 0.0299(14) 0.0279(13) 0.0029(11) 0.0043(10) 0.0042(10)
C24B 0.0347(15) 0.0266(14) 0.0247(13) 0.0043(11) 0.0024(11) 0.0058(11)
C25B 0.0284(14) 0.0303(14) 0.0204(12) 0.0019(10) 0.0038(10) 0.0041(11)
C26B 0.0300(14) 0.0225(13) 0.0378(15) -0.0001(11) 0.0059(12) 0.0035(11)
C27B 0.0349(18) 0.0334(18) 0.107(3) 0.0093(18) 0.0028(19) 0.0089(14)
C28B 0.0512(19) 0.0296(16) 0.0448(18) -0.0052(13) 0.0039(15) 0.0015(14)
C29B 0.079(3) 0.0328(17) 0.0425(18) 0.0050(14) 0.0211(17) 0.0013(16)
C31B 0.0207(12) 0.0236(13) 0.0231(12) 0.0026(10) 0.0030(10) 0.0021(10)
C32B 0.0221(13) 0.0294(14) 0.0267(13) -0.0002(10) 0.0059(10) 0.0049(10)
C33B 0.0270(13) 0.0281(14) 0.0253(13) -0.0012(10) 0.0046(10) 0.0030(11)
C34B 0.0240(13) 0.0307(14) 0.0227(12) -0.0011(10) 0.0010(10) 0.0018(10)
C35B 0.0192(12) 0.0313(14) 0.0309(13) 0.0003(11) 0.0057(10) 0.0047(10)
C36B 0.0280(14) 0.0465(17) 0.0250(13) -0.0089(12) 0.0033(11) 0.0036(12)
C37B 0.0359(17) 0.087(3) 0.0296(16) -0.0159(16) -0.0005(13) 0.0025(17)
C38B 0.055(2) 0.052(2) 0.0388(17) -0.0193(15) 0.0076(15) 0.0116(16)
C39B 0.0506(19) 0.062(2) 0.0285(15) 0.0021(14) 0.0129(14) 0.0074(16)
C41B 0.0226(12) 0.0227(13) 0.0228(12) 0.0036(10) 0.0061(10) 0.0039(10)
C42B 0.0240(13) 0.0308(14) 0.0246(12) 0.0022(10) 0.0079(10) 0.0050(10)
C43B 0.0200(12) 0.0255(13) 0.0282(13) 0.0062(10) 0.0055(10) 0.0030(10)
C44B 0.0221(13) 0.0349(15) 0.0247(13) 0.0061(11) 0.0026(10) 0.0063(11)
C45B 0.0242(13) 0.0331(14) 0.0204(12) 0.0035(10) 0.0038(10) 0.0058(11)
C46B 0.0207(13) 0.0387(16) 0.0359(15) 0.0112(12) 0.0087(11) 0.0096(11)
C47B 0.0384(17) 0.0455(19) 0.067(2) 0.0077(16) 0.0219(16) 0.0172(14)
C48B 0.0255(14) 0.0437(17) 0.0411(16) 0.0125(13) 0.0109(12) 0.0040(12)
C49B 0.0243(15) 0.083(3) 0.0428(18) 0.0240(17) 0.0073(13) 0.0181(15)
As1C 0.01766(12) 0.02304(13) 0.01981(11) 0.00203(9) 0.00480(9) 0.00269(9)
N11C 0.0215(10) 0.0265(11) 0.0220(10) 0.0016(8) 0.0070(8) 0.0038(8)
N21C 0.0179(10) 0.0240(11) 0.0218(10) 0.0034(8) 0.0055(8) 0.0031(8)
N31C 0.0202(10) 0.0251(11) 0.0229(10) 0.0035(8) 0.0042(8) 0.0039(8)
N41C 0.0184(10) 0.0257(11) 0.0222(10) 0.0040(8) 0.0042(8) 0.0025(8)
C11C 0.0227(12) 0.0261(13) 0.0235(12) 0.0024(10) 0.0072(10) 0.0043(10)
C12C 0.0333(14) 0.0275(14) 0.0241(13) -0.0006(10) 0.0074(11) 0.0037(11)
C13C 0.0308(14) 0.0340(15) 0.0217(12) -0.0024(11) 0.0078(10) 0.0056(11)
C14C 0.0316(14) 0.0364(15) 0.0223(12) 0.0047(11) 0.0087(11) 0.0054(12)
C15C 0.0270(13) 0.0292(14) 0.0252(13) 0.0055(10) 0.0083(10) 0.0023(11)
C16C 0.0466(17) 0.0363(16) 0.0216(13) -0.0031(11) 0.0067(12) 0.0084(13)
C17C 0.055(2) 0.0453(18) 0.0346(16) -0.0088(13) 0.0133(14) 0.0109(15)
C18C 0.0445(18) 0.0430(18) 0.0383(16) -0.0087(13) 0.0024(14) 0.0052(14)
C19C 0.072(2) 0.0487(19) 0.0215(14) -0.0026(13) 0.0015(14) 0.0112(17)
C21C 0.0210(12) 0.0279(13) 0.0215(12) 0.0001(10) 0.0064(10) 0.0034(10)
C22C 0.0309(14) 0.0260(14) 0.0289(13) 0.0000(11) 0.0071(11) 0.0046(11)
C23C 0.0250(13) 0.0244(13) 0.0358(14) 0.0038(11) 0.0078(11) 0.0035(10)
C24C 0.0331(15) 0.0317(15) 0.0254(13) 0.0076(11) 0.0043(11) 0.0058(11)
C25C 0.0266(13) 0.0306(14) 0.0220(12) 0.0016(10) 0.0024(10) 0.0046(11)
C26C 0.0366(16) 0.0254(14) 0.0413(16) 0.0086(12) 0.0073(13) 0.0052(12)
C27C 0.0392(18) 0.0347(18) 0.090(3) 0.0152(17) 0.0045(18) 0.0082(14)
C28C 0.0488(19) 0.0250(15) 0.055(2) 0.0027(13) 0.0047(15) -0.0014(13)
C29C 0.086(3) 0.0357(18) 0.051(2) 0.0155(15) 0.0240(19) 0.0022(17)
C31C 0.0204(12) 0.0241(13) 0.0231(12) 0.0012(10) 0.0060(10) 0.0013(10)
C32C 0.0220(13) 0.0317(14) 0.0306(14) -0.0047(11) 0.0094(11) 0.0021(11)
C33C 0.0281(14) 0.0310(14) 0.0269(13) -0.0046(11) 0.0079(11) -0.0011(11)
C34C 0.0218(13) 0.0350(15) 0.0282(13) -0.0025(11) 0.0016(10) 0.0002(11)
C35C 0.0181(12) 0.0323(14) 0.0252(12) 0.0006(10) 0.0024(10) 0.0029(10)
C36C 0.0323(16) 0.057(2) 0.0342(16) -0.0188(14) 0.0070(12) -0.0014(14)
C37C 0.0392(19) 0.098(3) 0.0401(18) -0.0350(19) 0.0060(15) -0.0086(18)
C38C 0.051(2) 0.087(3) 0.0299(16) -0.0082(17) 0.0140(15) -0.0043(19)
C39C 0.053(2) 0.066(2) 0.066(2) -0.0357(19) 0.0118(18) 0.0091(18)
C41C 0.0209(12) 0.0245(13) 0.0241(12) 0.0016(10) 0.0065(10) 0.0030(10)
C42C 0.0233(13) 0.0302(14) 0.0272(13) 0.0035(11) 0.0086(10) 0.0060(10)
C43C 0.0206(12) 0.0286(14) 0.0320(14) 0.0103(11) 0.0076(10) 0.0047(10)
C44C 0.0181(12) 0.0422(16) 0.0276(13) 0.0091(11) 0.0026(10) 0.0044(11)
C45C 0.0213(13) 0.0366(15) 0.0244(13) 0.0039(11) 0.0035(10) 0.0039(11)
C46C 0.0217(13) 0.0425(16) 0.0377(15) 0.0146(12) 0.0091(11) 0.0103(12)
C47C 0.0371(18) 0.050(2) 0.076(2) 0.0108(17) 0.0210(17) 0.0203(15)
C48C 0.0230(14) 0.0504(18) 0.0396(16) 0.0157(14) 0.0112(12) 0.0056(12)
C49C 0.0195(14) 0.084(3) 0.0432(17) 0.0218(17) 0.0042(12) 0.0146(15)
S1 0.0356(4) 0.0303(4) 0.0295(3) 0.0077(3) 0.0067(3) 0.0067(3)
S2 0.0216(3) 0.0378(4) 0.0273(3) 0.0065(3) 0.0063(3) 0.0064(3)
S3 0.0278(4) 0.0370(4) 0.0498(4) 0.0016(3) 0.0158(3) 0.0040(3)
S4 0.0463(4) 0.0346(4) 0.0317(4) 0.0032(3) 0.0078(3) 0.0101(3)
S5 0.0217(3) 0.0347(4) 0.0262(3) 0.0052(3) 0.0067(2) 0.0053(3)
S6 0.0271(4) 0.0346(4) 0.0440(4) 0.0022(3) 0.0128(3) 0.0052(3)
S7 0.0348(4) 0.0277(3) 0.0299(3) 0.0046(3) 0.0030(3) 0.0067(3)
S8 0.0219(3) 0.0342(4) 0.0268(3) 0.0058(3) 0.0059(2) 0.0065(3)
S9 0.0264(4) 0.0394(4) 0.0437(4) 0.0006(3) 0.0136(3) 0.0045(3)
F11 0.0722(17) 0.0690(16) 0.105(2) -0.0305(14) -0.0134(14) -0.0106(12)
F12 0.0435(12) 0.0937(17) 0.0894(17) 0.0231(14) 0.0273(12) 0.0013(11)
F13 0.0515(13) 0.0827(16) 0.0747(15) 0.0120(12) -0.0120(11) 0.0240(11)
F21 0.0610(14) 0.1164(19) 0.0606(13) 0.0450(13) 0.0369(11) 0.0195(13)
F22 0.0615(14) 0.0476(12) 0.0972(17) 0.0235(12) 0.0067(12) -0.0069(10)
F23 0.0428(11) 0.0804(15) 0.0730(14) 0.0493(12) 0.0148(10) 0.0239(10)
F31 0.0659(15) 0.154(3) 0.0690(15) -0.0236(16) 0.0415(13) 0.0029(16)
F32 0.0754(17) 0.111(2) 0.0594(14) 0.0192(14) 0.0058(12) 0.0114(15)
F33 0.0724(16) 0.0868(17) 0.0784(16) -0.0343(13) 0.0190(13) -0.0206(13)
F41 0.126(3) 0.099(2) 0.131(3) -0.049(2) -0.033(2) -0.0279(19)
F42 0.0569(16) 0.114(2) 0.139(3) 0.0148(19) 0.0323(17) -0.0105(15)
F43 0.0837(19) 0.137(3) 0.100(2) 0.0099(19) -0.0412(16) 0.0377(18)
F51 0.0553(12) 0.0793(15) 0.0586(12) 0.0308(11) 0.0308(10) 0.0080(11)
F52 0.0741(15) 0.0380(11) 0.0786(15) 0.0040(10) 0.0069(12) -0.0066(10)
F53 0.0477(12) 0.0721(14) 0.0802(14) 0.0455(12) 0.0177(10) 0.0267(10)
F61 0.0653(15) 0.143(2) 0.0595(14) 0.0020(14) 0.0391(12) 0.0059(15)
F62 0.0718(15) 0.0868(17) 0.0522(13) -0.0152(11) 0.0101(11) -0.0118(13)
F63 0.0635(14) 0.1020(19) 0.0693(15) 0.0427(13) 0.0115(11) 0.0186(13)
F71 0.0772(17) 0.0602(14) 0.0928(18) -0.0261(13) -0.0209(13) -0.0104(12)
F72 0.0464(12) 0.0926(17) 0.0895(17) 0.0231(14) 0.0246(12) 0.0014(12)
F73 0.0514(12) 0.0767(15) 0.0652(13) 0.0108(11) -0.0148(10) 0.0222(11)
F81 0.0551(12) 0.0945(16) 0.0533(12) 0.0324(11) 0.0327(10) 0.0208(11)
F82 0.0548(12) 0.0427(11) 0.0843(15) 0.0166(10) 0.0148(11) -0.0038(9)
F83 0.0405(11) 0.0744(14) 0.0666(13) 0.0429(11) 0.0146(9) 0.0246(10)
F91 0.0853(17) 0.0878(17) 0.0558(14) 0.0217(12) 0.0006(12) 0.0028(14)
F92 0.0582(13) 0.0704(14) 0.0598(13) -0.0175(11) 0.0110(10) -0.0108(11)
F93 0.0591(15) 0.163(3) 0.0588(14) -0.0233(15) 0.0347(12) 0.0001(15)
O11 0.0528(13) 0.0345(11) 0.0348(11) 0.0007(9) 0.0015(9) 0.0065(10)
O12 0.0683(16) 0.0527(14) 0.0417(12) 0.0157(10) 0.0232(11) 0.0135(12)
O13 0.0463(13) 0.0375(12) 0.0506(13) 0.0156(10) 0.0103(10) 0.0143(10)
O21 0.0319(11) 0.0550(13) 0.0336(10) 0.0094(9) 0.0139(8) 0.0138(9)
O22 0.0456(13) 0.0548(14) 0.0408(12) -0.0033(10) -0.0008(10) -0.0022(11)
O23 0.0250(10) 0.0538(13) 0.0432(11) 0.0123(10) 0.0085(9) 0.0140(9)
O31 0.0322(12) 0.0696(16) 0.0525(13) -0.0016(11) 0.0198(10) 0.0070(11)
O32 0.0490(15) 0.0447(14) 0.100(2) 0.0140(13) 0.0191(14) 0.0131(11)
O33 0.0402(12) 0.0415(12) 0.0621(15) 0.0039(11) 0.0117(11) -0.0026(10)
O41 0.0538(14) 0.0332(11) 0.0394(12) 0.0047(9) 0.0036(10) 0.0070(10)
O42 0.119(2) 0.081(2) 0.0509(15) 0.0164(14) 0.0441(16) 0.0259(18)
O43 0.0712(16) 0.0433(13) 0.0517(14) 0.0108(11) 0.0111(12) 0.0245(12)
O51 0.0300(11) 0.0570(13) 0.0374(11) 0.0102(10) 0.0161(9) 0.0135(9)
O52 0.0475(13) 0.0497(13) 0.0369(12) -0.0024(10) 0.0008(10) -0.0032(10)
O53 0.0266(10) 0.0479(12) 0.0409(11) 0.0103(9) 0.0092(8) 0.0130(9)
O61 0.0327(11) 0.0603(14) 0.0440(12) 0.0020(10) 0.0168(9) 0.0107(10)
O62 0.0378(12) 0.0393(12) 0.0671(15) 0.0034(11) 0.0102(11) -0.0014(10)
O63 0.0425(13) 0.0421(13) 0.0755(16) 0.0100(11) 0.0157(12) 0.0129(10)
O71 0.0513(13) 0.0296(11) 0.0381(11) 0.0008(9) -0.0027(9) 0.0080(9)
O72 0.0669(16) 0.0567(14) 0.0415(12) 0.0171(11) 0.0221(11) 0.0168(12)
O73 0.0516(13) 0.0338(11) 0.0385(11) 0.0084(9) 0.0061(10) 0.0159(9)
O81 0.0308(10) 0.0520(13) 0.0356(11) 0.0114(9) 0.0159(9) 0.0136(9)
O82 0.0490(14) 0.0480(13) 0.0423(12) -0.0034(10) -0.0014(10) 0.0001(10)
O83 0.0256(10) 0.0484(12) 0.0399(11) 0.0108(9) 0.0065(8) 0.0137(9)
O91 0.0550(15) 0.0462(14) 0.0754(17) 0.0064(12) 0.0086(13) 0.0144(11)
O92 0.0364(12) 0.0468(13) 0.0567(14) 0.0024(10) 0.0124(10) -0.0032(10)
O93 0.0309(11) 0.0746(16) 0.0476(13) -0.0054(11) 0.0172(10) 0.0076(11)
C1 0.0406(19) 0.047(2) 0.054(2) -0.0017(16) -0.0005(16) 0.0064(15)
C2 0.0304(16) 0.058(2) 0.0518(19) 0.0253(16) 0.0139(14) 0.0095(15)
C3 0.042(2) 0.071(3) 0.053(2) -0.0085(19) 0.0205(17) 0.0001(18)
C4 0.071(3) 0.066(3) 0.068(3) -0.012(2) -0.014(2) 0.007(2)
C5 0.0343(16) 0.0458(18) 0.0439(17) 0.0176(14) 0.0098(13) 0.0096(14)
C6 0.0408(19) 0.068(2) 0.049(2) 0.0040(18) 0.0182(16) -0.0007(17)
C7 0.0410(19) 0.046(2) 0.052(2) -0.0020(16) -0.0015(15) 0.0054(15)
C8 0.0320(16) 0.0513(19) 0.0450(17) 0.0192(15) 0.0128(13) 0.0145(14)
C9 0.0408(19) 0.066(2) 0.0437(19) -0.0011(17) 0.0164(15) 0.0008(17)
N1S 0.0587(19) 0.067(2) 0.0596(19) -0.0081(16) 0.0249(16) 0.0138(16)
C1S 0.0402(18) 0.049(2) 0.052(2) 0.0001(16) 0.0170(15) 0.0016(15)
C2S 0.088(3) 0.063(3) 0.067(3) -0.008(2) 0.046(2) -0.001(2)
N6S 0.0500(18) 0.072(2) 0.0588(19) -0.0059(16) 0.0122(15) 0.0147(16)
C11S 0.0341(17) 0.0477(19) 0.0469(19) 0.0096(15) 0.0072(14) 0.0062(14)
C12S 0.053(2) 0.056(2) 0.060(2) 0.0118(17) 0.0250(17) 0.0080(17)
N7S 0.0534(18) 0.077(2) 0.0490(17) -0.0107(15) 0.0119(14) 0.0179(16)
C13S 0.0347(17) 0.0480(19) 0.0470(19) -0.0030(15) 0.0038(14) 0.0066(14)
C14S 0.052(2) 0.071(2) 0.0469(19) -0.0033(17) 0.0176(16) 0.0120(18)
N8S 0.108(5) 0.272(9) 0.151(6) 0.067(6) 0.024(4) -0.063(5)
C15S 0.127(6) 0.143(6) 0.084(4) 0.021(4) 0.026(4) -0.026(5)
C16S 0.218(8) 0.134(6) 0.099(5) -0.017(4) -0.024(5) 0.075(6)
N9S 0.171(5) 0.091(3) 0.059(2) -0.015(2) -0.009(3) 0.028(3)
C17S 0.116(4) 0.072(3) 0.039(2) 0.000(2) 0.005(2) 0.017(3)
C18S 0.177(6) 0.080(3) 0.062(3) 0.005(2) 0.027(3) 0.031(4)

_geom_special_details            
; 
 All esds (except the esd in the dihedral angle between two l.s. planes) 
 are estimated using the full covariance matrix.  The cell esds are taken 
 into account individually in the estimation of esds in distances, angles 
 and torsion angles; correlations between esds in cell parameters are only 
 used when they are defined by crystal symmetry.  An approximate (isotropic) 
 treatment of cell esds is used for estimating esds involving l.s. planes. 
;

loop_
_geom_bond_atom_site_label_1
_geom_bond_atom_site_label_2
_geom_bond_distance
_geom_bond_site_symmetry_2
_geom_bond_publ_flag
As1A N21A 1.997(2) . ?
As1A N41A 1.9987(19) . ?
As1A N11A 2.124(2) . ?
As1A N31A 2.1251(19) . ?
As1A O11 2.705(2) . ?
As1A O21 2.7422(19) . ?
N11A C15A 1.345(3) . ?
N11A C11A 1.348(3) . ?
N21A C25A 1.346(3) . ?
N21A C21A 1.365(3) . ?
N31A C35A 1.343(3) . ?
N31A C31A 1.347(3) . ?
N41A C45A 1.346(3) . ?
N41A C41A 1.368(3) . ?
C11A C12A 1.380(3) . ?
C11A C21A 1.475(3) . ?
C12A C13A 1.394(4) . ?
C13A C14A 1.393(4) . ?
C13A C16A 1.531(4) . ?
C14A C15A 1.378(3) . ?
C16A C18A 1.537(4) . ?
C16A C19A 1.539(5) . ?
C16A C17A 1.540(4) . ?
C21A C22A 1.374(3) . ?
C22A C23A 1.397(3) . ?
C23A C24A 1.390(4) . ?
C23A C26A 1.534(4) . ?
C24A C25A 1.365(4) . ?
C26A C28A 1.526(4) . ?
C26A C29A 1.528(4) . ?
C26A C27A 1.534(4) . ?
C31A C32A 1.381(3) . ?
C31A C41A 1.466(3) . ?
C32A C33A 1.400(3) . ?
C33A C34A 1.394(3) . ?
C33A C36A 1.526(4) . ?
C34A C35A 1.380(3) . ?
C36A C37A 1.529(4) . ?
C36A C38A 1.536(4) . ?
C36A C39A 1.548(5) . ?
C41A C42A 1.383(3) . ?
C42A C43A 1.396(3) . ?
C43A C44A 1.388(3) . ?
C43A C46A 1.529(3) . ?
C44A C45A 1.378(3) . ?
C46A C48A 1.532(4) . ?
C46A C47A 1.537(4) . ?
C46A C49A 1.538(4) . ?
As1B N21B 1.994(2) . ?
As1B N41B 1.9953(19) . ?
As1B N11B 2.118(2) . ?
As1B N31B 2.1362(19) . ?
As1B O41 2.683(2) . ?
As1B O51 2.7361(19) . ?
N11B C15B 1.345(3) . ?
N11B C11B 1.348(3) . ?
N21B C25B 1.352(3) . ?
N21B C21B 1.364(3) . ?
N31B C35B 1.342(3) . ?
N31B C31B 1.343(3) . ?
N41B C45B 1.348(3) . ?
N41B C41B 1.365(3) . ?
C11B C12B 1.379(3) . ?
C11B C21B 1.474(3) . ?
C12B C13B 1.395(4) . ?
C13B C14B 1.389(4) . ?
C13B C16B 1.529(4) . ?
C14B C15B 1.370(3) . ?
C16B C19B 1.518(4) . ?
C16B C18B 1.522(5) . ?
C16B C17B 1.541(5) . ?
C21B C22B 1.377(4) . ?
C22B C23B 1.393(4) . ?
C23B C24B 1.388(3) . ?
C23B C26B 1.529(4) . ?
C24B C25B 1.371(4) . ?
C26B C27B 1.525(4) . ?
C26B C28B 1.527(4) . ?
C26B C29B 1.538(4) . ?
C31B C32B 1.387(3) . ?
C31B C41B 1.470(3) . ?
C32B C33B 1.399(3) . ?
C33B C34B 1.393(3) . ?
C33B C36B 1.529(3) . ?
C34B C35B 1.386(3) . ?
C36B C38B 1.528(4) . ?
C36B C39B 1.531(4) . ?
C36B C37B 1.539(4) . ?
C41B C42B 1.378(3) . ?
C42B C43B 1.397(3) . ?
C43B C44B 1.395(3) . ?
C43B C46B 1.522(3) . ?
C44B C45B 1.379(3) . ?
C46B C47B 1.535(4) . ?
C46B C49B 1.537(4) . ?
C46B C48B 1.537(4) . ?
As1C N21C 1.993(2) . ?
As1C N41C 2.0054(19) . ?
As1C N11C 2.122(2) . ?
As1C N31C 2.1380(19) . ?
As1C O71 2.685(2) . ?
As1C O81 2.7152(19) . ?
N11C C15C 1.345(3) . ?
N11C C11C 1.347(3) . ?
N21C C25C 1.347(3) . ?
N21C C21C 1.365(3) . ?
N31C C35C 1.342(3) . ?
N31C C31C 1.346(3) . ?
N41C C45C 1.349(3) . ?
N41C C41C 1.368(3) . ?
C11C C12C 1.379(3) . ?
C11C C21C 1.472(3) . ?
C12C C13C 1.398(4) . ?
C13C C14C 1.395(4) . ?
C13C C16C 1.528(3) . ?
C14C C15C 1.377(3) . ?
C16C C18C 1.530(4) . ?
C16C C19C 1.537(4) . ?
C16C C17C 1.546(4) . ?
C21C C22C 1.377(3) . ?
C22C C23C 1.391(4) . ?
C23C C24C 1.393(4) . ?
C23C C26C 1.535(4) . ?
C24C C25C 1.371(4) . ?
C26C C28C 1.522(4) . ?
C26C C29C 1.526(4) . ?
C26C C27C 1.542(4) . ?
C31C C32C 1.379(3) . ?
C31C C41C 1.467(3) . ?
C32C C33C 1.401(3) . ?
C33C C34C 1.389(3) . ?
C33C C36C 1.521(4) . ?
C34C C35C 1.385(3) . ?
C36C C37C 1.528(4) . ?
C36C C39C 1.534(5) . ?
C36C C38C 1.538(5) . ?
C41C C42C 1.383(3) . ?
C42C C43C 1.396(3) . ?
C43C C44C 1.391(3) . ?
C43C C46C 1.526(3) . ?
C44C C45C 1.383(3) . ?
C46C C47C 1.533(4) . ?
C46C C48C 1.536(4) . ?
C46C C49C 1.538(4) . ?
S1 O13 1.428(2) . ?
S1 O12 1.431(2) . ?
S1 O11 1.452(2) . ?
S1 C1 1.820(3) . ?
S2 O22 1.433(2) . ?
S2 O23 1.4395(19) . ?
S2 O21 1.4480(19) . ?
S2 C2 1.817(3) . ?
S3 O33 1.430(2) . ?
S3 O32 1.432(2) . ?
S3 O31 1.441(2) . ?
S3 C3 1.814(4) . ?
S4 O42 1.424(2) . ?
S4 O43 1.428(2) . ?
S4 O41 1.434(2) . ?
S4 C4 1.839(5) . ?
S5 O52 1.432(2) . ?
S5 O53 1.4354(19) . ?
S5 O51 1.4477(19) . ?
S5 C5 1.824(3) . ?
S6 O63 1.424(2) . ?
S6 O62 1.440(2) . ?
S6 O61 1.445(2) . ?
S6 C6 1.820(4) . ?
S7 O72 1.430(2) . ?
S7 O73 1.4330(19) . ?
S7 O71 1.449(2) . ?
S7 C7 1.821(3) . ?
S8 O82 1.431(2) . ?
S8 O83 1.4351(19) . ?
S8 O81 1.4540(19) . ?
S8 C8 1.830(3) . ?
S9 O91 1.433(2) . ?
S9 O92 1.435(2) . ?
S9 O93 1.439(2) . ?
S9 C9 1.819(3) . ?
F11 C1 1.318(4) . ?
F12 C1 1.325(4) . ?
F13 C1 1.343(4) . ?
F21 C2 1.329(4) . ?
F22 C2 1.331(4) . ?
F23 C2 1.334(3) . ?
F31 C3 1.335(4) . ?
F32 C3 1.331(4) . ?
F33 C3 1.332(4) . ?
F41 C4 1.322(5) . ?
F42 C4 1.303(5) . ?
F43 C4 1.352(5) . ?
F51 C5 1.323(3) . ?
F52 C5 1.329(4) . ?
F53 C5 1.335(3) . ?
F61 C6 1.332(4) . ?
F62 C6 1.335(4) . ?
F63 C6 1.332(4) . ?
F71 C7 1.324(4) . ?
F72 C7 1.320(4) . ?
F73 C7 1.347(4) . ?
F81 C8 1.320(3) . ?
F82 C8 1.331(4) . ?
F83 C8 1.334(3) . ?
F91 C9 1.336(4) . ?
F92 C9 1.332(4) . ?
F93 C9 1.324(4) . ?
N1S C1S 1.104(3) . ?
C1S C2S 1.463(4) . ?
N2SA C3SA 1.104(4) . ?
C3SA C4SA 1.467(4) . ?
N2SB C3SB 1.103(4) . ?
C3SB C4SB 1.465(4) . ?
N3SA C5SA 1.206(18) . ?
C5SA C6SA 1.376(16) . ?
N3SB C5SB 0.973(17) . ?
C5SB C6SB 1.446(17) . ?
N4SA C7SA 1.038(13) . ?
C7SA C8SA 1.442(15) . ?
N4SB C7SB 1.147(15) . ?
C7SB C8SB 1.469(15) . ?
N5S C9S 1.104(4) . ?
C9S C10S 1.467(4) . ?
N6S C11S 1.123(4) . ?
C11S C12S 1.460(4) . ?
N7S C13S 1.131(4) . ?
C13S C14S 1.453(4) . ?
N8S C15S 1.136(8) . ?
C15S C16S 1.426(9) . ?
N9S C17S 1.123(5) . ?
C17S C18S 1.440(6) . ?

loop_
_geom_angle_atom_site_label_1
_geom_angle_atom_site_label_2
_geom_angle_atom_site_label_3
_geom_angle
_geom_angle_site_symmetry_1
_geom_angle_site_symmetry_3
_geom_angle_publ_flag
N21A As1A N41A 91.54(8) . . ?
N21A As1A N11A 77.67(8) . . ?
N41A As1A N11A 89.96(8) . . ?
N21A As1A N31A 90.45(8) . . ?
N41A As1A N31A 77.76(8) . . ?
N11A As1A N31A 162.75(8) . . ?
N21A As1A O11 159.61(7) . . ?
N41A As1A O11 78.97(7) . . ?
N11A As1A O11 84.25(7) . . ?
N31A As1A O11 104.88(7) . . ?
N21A As1A O21 78.78(7) . . ?
N41A As1A O21 160.06(7) . . ?
N11A As1A O21 104.70(7) . . ?
N31A As1A O21 84.85(7) . . ?
O11 As1A O21 115.37(6) . . ?
C15A N11A C11A 119.5(2) . . ?
C15A N11A As1A 124.51(17) . . ?
C11A N11A As1A 115.61(16) . . ?
C25A N21A C21A 118.0(2) . . ?
C25A N21A As1A 123.59(17) . . ?
C21A N21A As1A 118.18(16) . . ?
C35A N31A C31A 119.7(2) . . ?
C35A N31A As1A 123.42(16) . . ?
C31A N31A As1A 115.15(15) . . ?
C45A N41A C41A 118.6(2) . . ?
C45A N41A As1A 123.62(16) . . ?
C41A N41A As1A 117.74(15) . . ?
N11A C11A C12A 121.1(2) . . ?
N11A C11A C21A 113.2(2) . . ?
C12A C11A C21A 125.7(2) . . ?
C11A C12A C13A 120.4(2) . . ?
C14A C13A C12A 117.0(2) . . ?
C14A C13A C16A 122.8(2) . . ?
C12A C13A C16A 120.2(2) . . ?
C15A C14A C13A 120.5(2) . . ?
N11A C15A C14A 121.3(2) . . ?
C13A C16A C18A 111.4(2) . . ?
C13A C16A C19A 107.8(2) . . ?
C18A C16A C19A 109.2(3) . . ?
C13A C16A C17A 109.9(2) . . ?
C18A C16A C17A 109.2(3) . . ?
C19A C16A C17A 109.3(3) . . ?
N21A C21A C22A 121.2(2) . . ?
N21A C21A C11A 115.1(2) . . ?
C22A C21A C11A 123.7(2) . . ?
C21A C22A C23A 121.3(2) . . ?
C24A C23A C22A 116.0(2) . . ?
C24A C23A C26A 122.7(2) . . ?
C22A C23A C26A 121.3(2) . . ?
C25A C24A C23A 121.2(2) . . ?
N21A C25A C24A 122.4(2) . . ?
C28A C26A C29A 108.8(3) . . ?
C28A C26A C27A 108.6(3) . . ?
C29A C26A C27A 110.2(3) . . ?
C28A C26A C23A 111.3(2) . . ?
C29A C26A C23A 110.6(2) . . ?
C27A C26A C23A 107.4(2) . . ?
N31A C31A C32A 121.4(2) . . ?
N31A C31A C41A 113.4(2) . . ?
C32A C31A C41A 125.2(2) . . ?
C31A C32A C33A 119.9(2) . . ?
C34A C33A C32A 117.4(2) . . ?
C34A C33A C36A 123.0(2) . . ?
C32A C33A C36A 119.6(2) . . ?
C35A C34A C33A 120.1(2) . . ?
N31A C35A C34A 121.5(2) . . ?
C33A C36A C37A 111.8(2) . . ?
C33A C36A C38A 109.9(3) . . ?
C37A C36A C38A 109.9(3) . . ?
C33A C36A C39A 107.0(2) . . ?
C37A C36A C39A 109.0(3) . . ?
C38A C36A C39A 109.2(3) . . ?
N41A C41A C42A 120.7(2) . . ?
N41A C41A C31A 115.4(2) . . ?
C42A C41A C31A 123.9(2) . . ?
C41A C42A C43A 121.4(2) . . ?
C44A C43A C42A 116.3(2) . . ?
C44A C43A C46A 123.0(2) . . ?
C42A C43A C46A 120.6(2) . . ?
C45A C44A C43A 121.0(2) . . ?
N41A C45A C44A 122.1(2) . . ?
C43A C46A C48A 111.5(2) . . ?
C43A C46A C47A 110.0(2) . . ?
C48A C46A C47A 109.4(2) . . ?
C43A C46A C49A 107.3(2) . . ?
C48A C46A C49A 109.2(2) . . ?
C47A C46A C49A 109.5(2) . . ?
N21B As1B N41B 91.77(8) . . ?
N21B As1B N11B 77.84(8) . . ?
N41B As1B N11B 90.46(8) . . ?
N21B As1B N31B 90.21(8) . . ?
N41B As1B N31B 77.68(8) . . ?
N11B As1B N31B 162.97(8) . . ?
N21B As1B O41 158.74(7) . . ?
N41B As1B O41 78.39(7) . . ?
N11B As1B O41 83.38(7) . . ?
N31B As1B O41 105.75(7) . . ?
N21B As1B O51 77.42(7) . . ?
N41B As1B O51 158.52(7) . . ?
N11B As1B O51 105.03(7) . . ?
N31B As1B O51 83.78(7) . . ?
O41 As1B O51 117.54(6) . . ?
C15B N11B C11B 119.1(2) . . ?
C15B N11B As1B 124.75(17) . . ?
C11B N11B As1B 115.42(16) . . ?
C25B N21B C21B 118.1(2) . . ?
C25B N21B As1B 123.77(16) . . ?
C21B N21B As1B 117.90(16) . . ?
C35B N31B C31B 120.1(2) . . ?
C35B N31B As1B 124.07(16) . . ?
C31B N31B As1B 114.95(15) . . ?
C45B N41B C41B 118.9(2) . . ?
C45B N41B As1B 122.87(16) . . ?
C41B N41B As1B 118.15(16) . . ?
N11B C11B C12B 121.3(2) . . ?
N11B C11B C21B 113.1(2) . . ?
C12B C11B C21B 125.7(2) . . ?
C11B C12B C13B 120.2(3) . . ?
C14B C13B C12B 117.1(2) . . ?
C14B C13B C16B 121.9(2) . . ?
C12B C13B C16B 121.0(3) . . ?
C15B C14B C13B 120.4(2) . . ?
N11B C15B C14B 121.8(2) . . ?
C19B C16B C18B 108.7(3) . . ?
C19B C16B C13B 112.9(3) . . ?
C18B C16B C13B 108.3(3) . . ?
C19B C16B C17B 108.4(3) . . ?
C18B C16B C17B 111.1(4) . . ?
C13B C16B C17B 107.5(3) . . ?
N21B C21B C22B 121.1(2) . . ?
N21B C21B C11B 115.3(2) . . ?
C22B C21B C11B 123.7(2) . . ?
C21B C22B C23B 121.5(2) . . ?
C24B C23B C22B 116.0(2) . . ?
C24B C23B C26B 121.6(2) . . ?
C22B C23B C26B 122.4(2) . . ?
C25B C24B C23B 121.4(2) . . ?
N21B C25B C24B 122.0(2) . . ?
C27B C26B C28B 109.1(3) . . ?
C27B C26B C23B 107.7(2) . . ?
C28B C26B C23B 111.1(2) . . ?
C27B C26B C29B 110.1(3) . . ?
C28B C26B C29B 108.3(2) . . ?
C23B C26B C29B 110.6(2) . . ?
N31B C31B C32B 121.3(2) . . ?
N31B C31B C41B 113.7(2) . . ?
C32B C31B C41B 125.0(2) . . ?
C31B C32B C33B 119.7(2) . . ?
C34B C33B C32B 117.6(2) . . ?
C34B C33B C36B 123.1(2) . . ?
C32B C33B C36B 119.4(2) . . ?
C35B C34B C33B 120.2(2) . . ?
N31B C35B C34B 121.1(2) . . ?
C38B C36B C33B 110.2(2) . . ?
C38B C36B C39B 109.2(3) . . ?
C33B C36B C39B 107.0(2) . . ?
C38B C36B C37B 109.4(2) . . ?
C33B C36B C37B 111.4(2) . . ?
C39B C36B C37B 109.5(3) . . ?
N41B C41B C42B 121.1(2) . . ?
N41B C41B C31B 115.2(2) . . ?
C42B C41B C31B 123.6(2) . . ?
C41B C42B C43B 120.9(2) . . ?
C44B C43B C42B 116.6(2) . . ?
C44B C43B C46B 122.9(2) . . ?
C42B C43B C46B 120.5(2) . . ?
C45B C44B C43B 120.9(2) . . ?
N41B C45B C44B 121.6(2) . . ?
C43B C46B C47B 109.7(2) . . ?
C43B C46B C49B 111.5(2) . . ?
C47B C46B C49B 109.3(2) . . ?
C43B C46B C48B 107.2(2) . . ?
C47B C46B C48B 110.2(2) . . ?
C49B C46B C48B 108.9(2) . . ?
N21C As1C N41C 91.22(8) . . ?
N21C As1C N11C 77.67(8) . . ?
N41C As1C N11C 89.62(8) . . ?
N21C As1C N31C 90.51(8) . . ?
N41C As1C N31C 77.68(8) . . ?
N11C As1C N31C 162.54(8) . . ?
N21C As1C O71 160.10(7) . . ?
N41C As1C O71 80.73(7) . . ?
N11C As1C O71 84.06(7) . . ?
N31C As1C O71 105.33(7) . . ?
N21C As1C O81 78.76(7) . . ?
N41C As1C O81 159.98(7) . . ?
N11C As1C O81 104.85(7) . . ?
N31C As1C O81 85.05(7) . . ?
O71 As1C O81 113.98(6) . . ?
C15C N11C C11C 119.6(2) . . ?
C15C N11C As1C 124.62(17) . . ?
C11C N11C As1C 115.68(16) . . ?
C25C N21C C21C 118.5(2) . . ?
C25C N21C As1C 123.13(17) . . ?
C21C N21C As1C 118.21(16) . . ?
C35C N31C C31C 119.5(2) . . ?
C35C N31C As1C 123.86(16) . . ?
C31C N31C As1C 114.74(15) . . ?
C45C N41C C41C 118.4(2) . . ?
C45C N41C As1C 123.88(16) . . ?
C41C N41C As1C 117.63(16) . . ?
N11C C11C C12C 121.1(2) . . ?
N11C C11C C21C 113.1(2) . . ?
C12C C11C C21C 125.8(2) . . ?
C11C C12C C13C 120.6(2) . . ?
C14C C13C C12C 116.5(2) . . ?
C14C C13C C16C 123.0(2) . . ?
C12C C13C C16C 120.5(2) . . ?
C15C C14C C13C 120.7(2) . . ?
N11C C15C C14C 121.2(2) . . ?
C13C C16C C18C 108.9(2) . . ?
C13C C16C C19C 111.3(2) . . ?
C18C C16C C19C 109.4(3) . . ?
C13C C16C C17C 109.1(2) . . ?
C18C C16C C17C 109.3(2) . . ?
C19C C16C C17C 108.7(2) . . ?
N21C C21C C22C 121.0(2) . . ?
N21C C21C C11C 115.2(2) . . ?
C22C C21C C11C 123.8(2) . . ?
C21C C22C C23C 121.4(2) . . ?
C22C C23C C24C 116.2(2) . . ?
C22C C23C C26C 121.8(2) . . ?
C24C C23C C26C 122.0(2) . . ?
C25C C24C C23C 121.1(2) . . ?
N21C C25C C24C 121.9(2) . . ?
C28C C26C C29C 108.6(3) . . ?
C28C C26C C23C 110.7(2) . . ?
C29C C26C C23C 110.8(2) . . ?
C28C C26C C27C 108.9(3) . . ?
C29C C26C C27C 110.5(3) . . ?
C23C C26C C27C 107.3(2) . . ?
N31C C31C C32C 121.9(2) . . ?
N31C C31C C41C 113.6(2) . . ?
C32C C31C C41C 124.4(2) . . ?
C31C C32C C33C 119.6(2) . . ?
C34C C33C C32C 117.3(2) . . ?
C34C C33C C36C 123.4(2) . . ?
C32C C33C C36C 119.2(2) . . ?
C35C C34C C33C 120.6(2) . . ?
N31C C35C C34C 121.0(2) . . ?
C33C C36C C37C 111.8(2) . . ?
C33C C36C C39C 110.1(3) . . ?
C37C C36C C39C 109.3(3) . . ?
C33C C36C C38C 106.8(2) . . ?
C37C C36C C38C 109.5(3) . . ?
C39C C36C C38C 109.2(3) . . ?
N41C C41C C42C 121.2(2) . . ?
N41C C41C C31C 115.5(2) . . ?
C42C C41C C31C 123.3(2) . . ?
C41C C42C C43C 120.9(2) . . ?
C44C C43C C42C 116.7(2) . . ?
C44C C43C C46C 123.1(2) . . ?
C42C C43C C46C 120.2(2) . . ?
C45C C44C C43C 120.7(2) . . ?
N41C C45C C44C 122.1(2) . . ?
C43C C46C C47C 109.2(2) . . ?
C43C C46C C48C 107.9(2) . . ?
C47C C46C C48C 110.1(2) . . ?
C43C C46C C49C 111.2(2) . . ?
C47C C46C C49C 109.4(2) . . ?
C48C C46C C49C 108.9(2) . . ?
O13 S1 O12 116.98(13) . . ?
O13 S1 O11 113.92(12) . . ?
O12 S1 O11 112.82(13) . . ?
O13 S1 C1 104.32(15) . . ?
O12 S1 C1 103.78(16) . . ?
O11 S1 C1 102.94(14) . . ?
O22 S2 O23 117.08(13) . . ?
O22 S2 O21 113.60(13) . . ?
O23 S2 O21 113.57(12) . . ?
O22 S2 C2 103.78(15) . . ?
O23 S2 C2 103.17(13) . . ?
O21 S2 C2 103.43(14) . . ?
O33 S3 O32 114.80(14) . . ?
O33 S3 O31 115.63(14) . . ?
O32 S3 O31 114.71(15) . . ?
O33 S3 C3 103.10(16) . . ?
O32 S3 C3 103.09(18) . . ?
O31 S3 C3 103.00(15) . . ?
O42 S4 O43 117.06(16) . . ?
O42 S4 O41 113.80(15) . . ?
O43 S4 O41 113.55(13) . . ?
O42 S4 C4 105.1(2) . . ?
O43 S4 C4 103.15(19) . . ?
O41 S4 C4 101.87(17) . . ?
O52 S5 O53 116.60(13) . . ?
O52 S5 O51 113.93(13) . . ?
O53 S5 O51 113.95(12) . . ?
O52 S5 C5 103.43(14) . . ?
O53 S5 C5 103.35(13) . . ?
O51 S5 C5 103.30(13) . . ?
O63 S6 O62 114.97(14) . . ?
O63 S6 O61 114.34(14) . . ?
O62 S6 O61 115.48(13) . . ?
O63 S6 C6 103.07(17) . . ?
O62 S6 C6 103.63(16) . . ?
O61 S6 C6 102.96(14) . . ?
O72 S7 O73 116.95(13) . . ?
O72 S7 O71 113.33(14) . . ?
O73 S7 O71 113.75(12) . . ?
O72 S7 C7 103.97(16) . . ?
O73 S7 C7 103.45(15) . . ?
O71 S7 C7 103.24(14) . . ?
O82 S8 O83 117.19(13) . . ?
O82 S8 O81 113.37(13) . . ?
O83 S8 O81 113.68(12) . . ?
O82 S8 C8 103.62(14) . . ?
O83 S8 C8 103.39(13) . . ?
O81 S8 C8 103.37(13) . . ?
O91 S9 O92 115.04(14) . . ?
O91 S9 O93 114.42(15) . . ?
O92 S9 O93 115.19(14) . . ?
O91 S9 C9 102.81(17) . . ?
O92 S9 C9 103.51(15) . . ?
O93 S9 C9 103.54(14) . . ?
S1 O11 As1A 116.05(11) . . ?
S2 O21 As1A 117.30(11) . . ?
S4 O41 As1B 123.34(11) . . ?
S5 O51 As1B 118.23(11) . . ?
S7 O71 As1C 116.93(11) . . ?
S8 O81 As1C 118.22(11) . . ?
F11 C1 F12 107.9(3) . . ?
F11 C1 F13 107.4(3) . . ?
F12 C1 F13 107.6(3) . . ?
F11 C1 S1 111.6(2) . . ?
F12 C1 S1 111.7(2) . . ?
F13 C1 S1 110.5(2) . . ?
F21 C2 F22 107.3(3) . . ?
F21 C2 F23 107.9(3) . . ?
F22 C2 F23 107.5(3) . . ?
F21 C2 S2 111.3(2) . . ?
F22 C2 S2 111.3(2) . . ?
F23 C2 S2 111.3(2) . . ?
F32 C3 F33 106.6(3) . . ?
F32 C3 F31 107.2(3) . . ?
F33 C3 F31 107.0(3) . . ?
F32 C3 S3 111.7(3) . . ?
F33 C3 S3 112.5(3) . . ?
F31 C3 S3 111.4(3) . . ?
F42 C4 F41 109.9(4) . . ?
F42 C4 F43 109.2(4) . . ?
F41 C4 F43 108.2(4) . . ?
F42 C4 S4 111.4(3) . . ?
F41 C4 S4 109.5(3) . . ?
F43 C4 S4 108.6(3) . . ?
F51 C5 F52 107.6(3) . . ?
F51 C5 F53 107.6(2) . . ?
F52 C5 F53 107.8(3) . . ?
F51 C5 S5 111.7(2) . . ?
F52 C5 S5 111.2(2) . . ?
F53 C5 S5 110.8(2) . . ?
F63 C6 F61 107.7(3) . . ?
F63 C6 F62 107.3(3) . . ?
F61 C6 F62 107.3(3) . . ?
F63 C6 S6 111.5(3) . . ?
F61 C6 S6 111.3(3) . . ?
F62 C6 S6 111.5(2) . . ?
F72 C7 F71 108.4(3) . . ?
F72 C7 F73 107.6(3) . . ?
F71 C7 F73 107.7(3) . . ?
F72 C7 S7 111.6(2) . . ?
F71 C7 S7 111.1(2) . . ?
F73 C7 S7 110.2(2) . . ?
F81 C8 F82 107.8(3) . . ?
F81 C8 F83 108.3(2) . . ?
F82 C8 F83 107.9(3) . . ?
F81 C8 S8 111.5(2) . . ?
F82 C8 S8 110.8(2) . . ?
F83 C8 S8 110.5(2) . . ?
F93 C9 F92 107.2(3) . . ?
F93 C9 F91 107.8(3) . . ?
F92 C9 F91 106.2(3) . . ?
F93 C9 S9 111.5(2) . . ?
F92 C9 S9 112.5(2) . . ?
F91 C9 S9 111.3(2) . . ?
N1S C1S C2S 178.7(4) . . ?
N2SA C3SA C4SA 169.4(12) . . ?
N2SB C3SB C4SB 174.3(15) . . ?
N3SA C5SA C6SA 167.1(14) . . ?
N3SB C5SB C6SB 174.3(17) . . ?
N4SA C7SA C8SA 167.6(14) . . ?
N4SB C7SB C8SB 169.2(14) . . ?
N5S C9S C10S 166.9(10) . . ?
N6S C11S C12S 178.5(4) . . ?
N7S C13S C14S 178.7(4) . . ?
N8S C15S C16S 176.6(8) . . ?
N9S C17S C18S 178.5(6) . . ?

loop_
_geom_torsion_atom_site_label_1
_geom_torsion_atom_site_label_2
_geom_torsion_atom_site_label_3
_geom_torsion_atom_site_label_4
_geom_torsion
_geom_torsion_site_symmetry_1
_geom_torsion_site_symmetry_2
_geom_torsion_site_symmetry_3
_geom_torsion_site_symmetry_4
_geom_torsion_publ_flag
C15A N11A C11A C12A 4.7(4) . . . . ?
As1A N11A C11A C12A 177.77(19) . . . . ?
C15A N11A C11A C21A -175.4(2) . . . . ?
As1A N11A C11A C21A -2.4(3) . . . . ?
N11A C11A C12A C13A -1.1(4) . . . . ?
C21A C11A C12A C13A 179.1(2) . . . . ?
C11A C12A C13A C14A -3.1(4) . . . . ?
C11A C12A C13A C16A 174.3(3) . . . . ?
C12A C13A C14A C15A 3.8(4) . . . . ?
C16A C13A C14A C15A -173.6(3) . . . . ?
C11A N11A C15A C14A -4.1(4) . . . . ?
As1A N11A C15A C14A -176.47(19) . . . . ?
C13A C14A C15A N11A -0.2(4) . . . . ?
C14A C13A C16A C18A -8.7(4) . . . . ?
C12A C13A C16A C18A 174.0(3) . . . . ?
C14A C13A C16A C19A 111.1(3) . . . . ?
C12A C13A C16A C19A -66.2(3) . . . . ?
C14A C13A C16A C17A -129.8(3) . . . . ?
C12A C13A C16A C17A 52.9(4) . . . . ?
C25A N21A C21A C22A 0.4(3) . . . . ?
As1A N21A C21A C22A -174.95(18) . . . . ?
C25A N21A C21A C11A 179.4(2) . . . . ?
As1A N21A C21A C11A 4.0(3) . . . . ?
N11A C11A C21A N21A -0.9(3) . . . . ?
C12A C11A C21A N21A 178.9(2) . . . . ?
N11A C11A C21A C22A 178.1(2) . . . . ?
C12A C11A C21A C22A -2.1(4) . . . . ?
N21A C21A C22A C23A -1.2(4) . . . . ?
C11A C21A C22A C23A 179.9(2) . . . . ?
C21A C22A C23A C24A 1.2(4) . . . . ?
C21A C22A C23A C26A 179.3(2) . . . . ?
C22A C23A C24A C25A -0.5(4) . . . . ?
C26A C23A C24A C25A -178.6(2) . . . . ?
C21A N21A C25A C24A 0.3(4) . . . . ?
As1A N21A C25A C24A 175.37(19) . . . . ?
C23A C24A C25A N21A -0.2(4) . . . . ?
C24A C23A C26A C28A -152.1(3) . . . . ?
C22A C23A C26A C28A 29.9(4) . . . . ?
C24A C23A C26A C29A -31.0(4) . . . . ?
C22A C23A C26A C29A 151.0(3) . . . . ?
C24A C23A C26A C27A 89.2(3) . . . . ?
C22A C23A C26A C27A -88.7(3) . . . . ?
C35A N31A C31A C32A 3.4(4) . . . . ?
As1A N31A C31A C32A 168.76(19) . . . . ?
C35A N31A C31A C41A -174.0(2) . . . . ?
As1A N31A C31A C41A -8.6(3) . . . . ?
N31A C31A C32A C33A -1.5(4) . . . . ?
C41A C31A C32A C33A 175.5(2) . . . . ?
C31A C32A C33A C34A -1.1(4) . . . . ?
C31A C32A C33A C36A 176.6(2) . . . . ?
C32A C33A C34A C35A 1.8(4) . . . . ?
C36A C33A C34A C35A -175.8(3) . . . . ?
C31A N31A C35A C34A -2.6(4) . . . . ?
As1A N31A C35A C34A -166.76(19) . . . . ?
C33A C34A C35A N31A 0.0(4) . . . . ?
C34A C33A C36A C37A -7.1(4) . . . . ?
C32A C33A C36A C37A 175.3(3) . . . . ?
C34A C33A C36A C38A -129.4(3) . . . . ?
C32A C33A C36A C38A 53.0(4) . . . . ?
C34A C33A C36A C39A 112.2(3) . . . . ?
C32A C33A C36A C39A -65.4(3) . . . . ?
C45A N41A C41A C42A -1.6(3) . . . . ?
As1A N41A C41A C42A -178.45(18) . . . . ?
C45A N41A C41A C31A 176.0(2) . . . . ?
As1A N41A C41A C31A -0.9(3) . . . . ?
N31A C31A C41A N41A 6.4(3) . . . . ?
C32A C31A C41A N41A -170.9(2) . . . . ?
N31A C31A C41A C42A -176.2(2) . . . . ?
C32A C31A C41A C42A 6.6(4) . . . . ?
N41A C41A C42A C43A 0.7(4) . . . . ?
C31A C41A C42A C43A -176.7(2) . . . . ?
C41A C42A C43A C44A 0.9(4) . . . . ?
C41A C42A C43A C46A -176.7(2) . . . . ?
C42A C43A C44A C45A -1.6(4) . . . . ?
C46A C43A C44A C45A 175.9(2) . . . . ?
C41A N41A C45A C44A 0.9(4) . . . . ?
As1A N41A C45A C44A 177.56(19) . . . . ?
C43A C44A C45A N41A 0.7(4) . . . . ?
C44A C43A C46A C48A 1.7(4) . . . . ?
C42A C43A C46A C48A 179.0(2) . . . . ?
C44A C43A C46A C47A 123.2(3) . . . . ?
C42A C43A C46A C47A -59.5(3) . . . . ?
C44A C43A C46A C49A -117.8(3) . . . . ?
C42A C43A C46A C49A 59.5(3) . . . . ?
C15B N11B C11B C12B 2.5(4) . . . . ?
As1B N11B C11B C12B 173.2(2) . . . . ?
C15B N11B C11B C21B -176.9(2) . . . . ?
As1B N11B C11B C21B -6.2(3) . . . . ?
N11B C11B C12B C13B 1.0(4) . . . . ?
C21B C11B C12B C13B -179.6(2) . . . . ?
C11B C12B C13B C14B -3.6(4) . . . . ?
C11B C12B C13B C16B 177.1(3) . . . . ?
C12B C13B C14B C15B 2.9(4) . . . . ?
C16B C13B C14B C15B -177.9(3) . . . . ?
C11B N11B C15B C14B -3.3(4) . . . . ?
As1B N11B C15B C14B -173.07(19) . . . . ?
C13B C14B C15B N11B 0.5(4) . . . . ?
C14B C13B C16B C19B 12.9(4) . . . . ?
C12B C13B C16B C19B -168.0(3) . . . . ?
C14B C13B C16B C18B 133.3(4) . . . . ?
C12B C13B C16B C18B -47.6(4) . . . . ?
C14B C13B C16B C17B -106.6(4) . . . . ?
C12B C13B C16B C17B 72.5(4) . . . . ?
C25B N21B C21B C22B -0.9(3) . . . . ?
As1B N21B C21B C22B -176.17(18) . . . . ?
C25B N21B C21B C11B 179.3(2) . . . . ?
As1B N21B C21B C11B 4.0(3) . . . . ?
N11B C11B C21B N21B 1.7(3) . . . . ?
C12B C11B C21B N21B -177.7(2) . . . . ?
N11B C11B C21B C22B -178.1(2) . . . . ?
C12B C11B C21B C22B 2.5(4) . . . . ?
N21B C21B C22B C23B 0.1(4) . . . . ?
C11B C21B C22B C23B 179.9(2) . . . . ?
C21B C22B C23B C24B 0.7(4) . . . . ?
C21B C22B C23B C26B 179.0(2) . . . . ?
C22B C23B C24B C25B -0.6(4) . . . . ?
C26B C23B C24B C25B -179.0(2) . . . . ?
C21B N21B C25B C24B 1.0(4) . . . . ?
As1B N21B C25B C24B 175.94(19) . . . . ?
C23B C24B C25B N21B -0.2(4) . . . . ?
C24B C23B C26B C27B 83.9(3) . . . . ?
C22B C23B C26B C27B -94.4(3) . . . . ?
C24B C23B C26B C28B -156.8(3) . . . . ?
C22B C23B C26B C28B 25.0(4) . . . . ?
C24B C23B C26B C29B -36.4(3) . . . . ?
C22B C23B C26B C29B 145.3(3) . . . . ?
C35B N31B C31B C32B 2.7(4) . . . . ?
As1B N31B C31B C32B 172.45(19) . . . . ?
C35B N31B C31B C41B -175.7(2) . . . . ?
As1B N31B C31B C41B -6.0(3) . . . . ?
N31B C31B C32B C33B -0.7(4) . . . . ?
C41B C31B C32B C33B 177.6(2) . . . . ?
C31B C32B C33B C34B -1.4(4) . . . . ?
C31B C32B C33B C36B 176.7(2) . . . . ?
C32B C33B C34B C35B 1.6(4) . . . . ?
C36B C33B C34B C35B -176.5(2) . . . . ?
C31B N31B C35B C34B -2.6(4) . . . . ?
As1B N31B C35B C34B -171.33(19) . . . . ?
C33B C34B C35B N31B 0.4(4) . . . . ?
C34B C33B C36B C38B -131.3(3) . . . . ?
C32B C33B C36B C38B 50.7(3) . . . . ?
C34B C33B C36B C39B 110.1(3) . . . . ?
C32B C33B C36B C39B -68.0(3) . . . . ?
C34B C33B C36B C37B -9.6(4) . . . . ?
C32B C33B C36B C37B 172.3(3) . . . . ?
C45B N41B C41B C42B -1.9(3) . . . . ?
As1B N41B C41B C42B -178.87(18) . . . . ?
C45B N41B C41B C31B 176.7(2) . . . . ?
As1B N41B C41B C31B -0.3(3) . . . . ?
N31B C31B C41B N41B 4.3(3) . . . . ?
C32B C31B C41B N41B -174.1(2) . . . . ?
N31B C31B C41B C42B -177.2(2) . . . . ?
C32B C31B C41B C42B 4.4(4) . . . . ?
N41B C41B C42B C43B 1.1(4) . . . . ?
C31B C41B C42B C43B -177.3(2) . . . . ?
C41B C42B C43B C44B 0.8(4) . . . . ?
C41B C42B C43B C46B -178.0(2) . . . . ?
C42B C43B C44B C45B -1.9(4) . . . . ?
C46B C43B C44B C45B 176.8(2) . . . . ?
C41B N41B C45B C44B 0.7(4) . . . . ?
As1B N41B C45B C44B 177.54(19) . . . . ?
C43B C44B C45B N41B 1.3(4) . . . . ?
C44B C43B C46B C47B 124.8(3) . . . . ?
C42B C43B C46B C47B -56.5(3) . . . . ?
C44B C43B C46B C49B 3.6(4) . . . . ?
C42B C43B C46B C49B -177.7(3) . . . . ?
C44B C43B C46B C48B -115.5(3) . . . . ?
C42B C43B C46B C48B 63.2(3) . . . . ?
C15C N11C C11C C12C 4.8(4) . . . . ?
As1C N11C C11C C12C -178.84(19) . . . . ?
C15C N11C C11C C21C -175.3(2) . . . . ?
As1C N11C C11C C21C 1.1(3) . . . . ?
N11C C11C C12C C13C 0.1(4) . . . . ?
C21C C11C C12C C13C -179.8(2) . . . . ?
C11C C12C C13C C14C -4.9(4) . . . . ?
C11C C12C C13C C16C 172.8(2) . . . . ?
C12C C13C C14C C15C 5.1(4) . . . . ?
C16C C13C C14C C15C -172.6(2) . . . . ?
C11C N11C C15C C14C -4.6(4) . . . . ?
As1C N11C C15C C14C 179.38(18) . . . . ?
C13C C14C C15C N11C -0.5(4) . . . . ?
C14C C13C C16C C18C 117.6(3) . . . . ?
C12C C13C C16C C18C -60.0(3) . . . . ?
C14C C13C C16C C19C -3.2(4) . . . . ?
C12C C13C C16C C19C 179.2(3) . . . . ?
C14C C13C C16C C17C -123.2(3) . . . . ?
C12C C13C C16C C17C 59.2(3) . . . . ?
C25C N21C C21C C22C -0.1(3) . . . . ?
As1C N21C C21C C22C -175.51(18) . . . . ?
C25C N21C C21C C11C 179.1(2) . . . . ?
As1C N21C C21C C11C 3.7(3) . . . . ?
N11C C11C C21C N21C -3.0(3) . . . . ?
C12C C11C C21C N21C 176.9(2) . . . . ?
N11C C11C C21C C22C 176.2(2) . . . . ?
C12C C11C C21C C22C -3.9(4) . . . . ?
N21C C21C C22C C23C -1.2(4) . . . . ?
C11C C21C C22C C23C 179.6(2) . . . . ?
C21C C22C C23C C24C 1.5(4) . . . . ?
C21C C22C C23C C26C 179.4(2) . . . . ?
C22C C23C C24C C25C -0.6(4) . . . . ?
C26C C23C C24C C25C -178.4(2) . . . . ?
C21C N21C C25C C24C 1.1(4) . . . . ?
As1C N21C C25C C24C 176.23(19) . . . . ?
C23C C24C C25C N21C -0.7(4) . . . . ?
C22C C23C C26C C28C 28.3(4) . . . . ?
C24C C23C C26C C28C -154.0(3) . . . . ?
C22C C23C C26C C29C 148.9(3) . . . . ?
C24C C23C C26C C29C -33.4(4) . . . . ?
C22C C23C C26C C27C -90.3(3) . . . . ?
C24C C23C C26C C27C 87.4(3) . . . . ?
C35C N31C C31C C32C 3.4(4) . . . . ?
As1C N31C C31C C32C 168.40(19) . . . . ?
C35C N31C C31C C41C -174.7(2) . . . . ?
As1C N31C C31C C41C -9.7(3) . . . . ?
N31C C31C C32C C33C -1.8(4) . . . . ?
C41C C31C C32C C33C 176.1(2) . . . . ?
C31C C32C C33C C34C -0.2(4) . . . . ?
C31C C32C C33C C36C 176.8(3) . . . . ?
C32C C33C C34C C35C 0.6(4) . . . . ?
C36C C33C C34C C35C -176.2(3) . . . . ?
C31C N31C C35C C34C -2.9(4) . . . . ?
As1C N31C C35C C34C -166.47(19) . . . . ?
C33C C34C C35C N31C 0.9(4) . . . . ?
C34C C33C C36C C37C -10.5(4) . . . . ?
C32C C33C C36C C37C 172.8(3) . . . . ?
C34C C33C C36C C39C -132.2(3) . . . . ?
C32C C33C C36C C39C 51.0(4) . . . . ?
C34C C33C C36C C38C 109.4(3) . . . . ?
C32C C33C C36C C38C -67.4(3) . . . . ?
C45C N41C C41C C42C -1.6(4) . . . . ?
As1C N41C C41C C42C -177.94(18) . . . . ?
C45C N41C C41C C31C 176.4(2) . . . . ?
As1C N41C C41C C31C 0.0(3) . . . . ?
N31C C31C C41C N41C 6.6(3) . . . . ?
C32C C31C C41C N41C -171.5(2) . . . . ?
N31C C31C C41C C42C -175.5(2) . . . . ?
C32C C31C C41C C42C 6.5(4) . . . . ?
N41C C41C C42C C43C 1.0(4) . . . . ?
C31C C41C C42C C43C -176.8(2) . . . . ?
C41C C42C C43C C44C 0.2(4) . . . . ?
C41C C42C C43C C46C -178.4(2) . . . . ?
C42C C43C C44C C45C -1.0(4) . . . . ?
C46C C43C C44C C45C 177.6(2) . . . . ?
C41C N41C C45C C44C 0.9(4) . . . . ?
As1C N41C C45C C44C 176.97(19) . . . . ?
C43C C44C C45C N41C 0.4(4) . . . . ?
C44C C43C C46C C47C 121.6(3) . . . . ?
C42C C43C C46C C47C -59.8(3) . . . . ?
C44C C43C C46C C48C -118.7(3) . . . . ?
C42C C43C C46C C48C 59.9(3) . . . . ?
C44C C43C C46C C49C 0.7(4) . . . . ?
C42C C43C C46C C49C 179.3(2) . . . . ?
O13 S1 O11 As1A 165.98(11) . . . . ?
O12 S1 O11 As1A 29.50(17) . . . . ?
C1 S1 O11 As1A -81.71(16) . . . . ?
O22 S2 O21 As1A 41.06(16) . . . . ?
O23 S2 O21 As1A 178.17(11) . . . . ?
C2 S2 O21 As1A -70.75(15) . . . . ?
O42 S4 O41 As1B 33.3(2) . . . . ?
O43 S4 O41 As1B 170.56(14) . . . . ?
C4 S4 O41 As1B -79.2(2) . . . . ?
O52 S5 O51 As1B 42.20(17) . . . . ?
O53 S5 O51 As1B 179.35(11) . . . . ?
C5 S5 O51 As1B -69.27(15) . . . . ?
O72 S7 O71 As1C 32.71(17) . . . . ?
O73 S7 O71 As1C 169.51(11) . . . . ?
C7 S7 O71 As1C -79.10(16) . . . . ?
O82 S8 O81 As1C 41.18(16) . . . . ?
O83 S8 O81 As1C 178.33(11) . . . . ?
C8 S8 O81 As1C -70.32(15) . . . . ?
O13 S1 C1 F11 -60.7(3) . . . . ?
O12 S1 C1 F11 62.4(3) . . . . ?
O11 S1 C1 F11 -179.9(3) . . . . ?
O13 S1 C1 F12 60.2(3) . . . . ?
O12 S1 C1 F12 -176.8(2) . . . . ?
O11 S1 C1 F12 -59.0(3) . . . . ?
O13 S1 C1 F13 179.9(2) . . . . ?
O12 S1 C1 F13 -57.1(3) . . . . ?
O11 S1 C1 F13 60.7(3) . . . . ?
O22 S2 C2 F21 58.8(3) . . . . ?
O23 S2 C2 F21 -63.8(3) . . . . ?
O21 S2 C2 F21 177.7(2) . . . . ?
O22 S2 C2 F22 178.6(2) . . . . ?
O23 S2 C2 F22 56.0(2) . . . . ?
O21 S2 C2 F22 -62.6(2) . . . . ?
O22 S2 C2 F23 -61.6(3) . . . . ?
O23 S2 C2 F23 175.8(2) . . . . ?
O21 S2 C2 F23 57.3(3) . . . . ?
O33 S3 C3 F32 60.5(3) . . . . ?
O32 S3 C3 F32 -179.7(2) . . . . ?
O31 S3 C3 F32 -60.1(3) . . . . ?
O33 S3 C3 F33 -179.6(3) . . . . ?
O32 S3 C3 F33 -59.8(3) . . . . ?
O31 S3 C3 F33 59.8(3) . . . . ?
O33 S3 C3 F31 -59.4(3) . . . . ?
O32 S3 C3 F31 60.4(3) . . . . ?
O31 S3 C3 F31 180.0(3) . . . . ?
O42 S4 C4 F42 -177.8(3) . . . . ?
O43 S4 C4 F42 59.0(3) . . . . ?
O41 S4 C4 F42 -58.9(3) . . . . ?
O42 S4 C4 F41 60.3(4) . . . . ?
O43 S4 C4 F41 -62.8(4) . . . . ?
O41 S4 C4 F41 179.3(3) . . . . ?
O42 S4 C4 F43 -57.6(3) . . . . ?
O43 S4 C4 F43 179.3(3) . . . . ?
O41 S4 C4 F43 61.3(3) . . . . ?
O52 S5 C5 F51 59.4(2) . . . . ?
O53 S5 C5 F51 -62.6(2) . . . . ?
O51 S5 C5 F51 178.4(2) . . . . ?
O52 S5 C5 F52 179.6(2) . . . . ?
O53 S5 C5 F52 57.6(2) . . . . ?
O51 S5 C5 F52 -61.4(2) . . . . ?
O52 S5 C5 F53 -60.5(2) . . . . ?
O53 S5 C5 F53 177.5(2) . . . . ?
O51 S5 C5 F53 58.5(2) . . . . ?
O63 S6 C6 F63 -177.7(2) . . . . ?
O62 S6 C6 F63 62.2(3) . . . . ?
O61 S6 C6 F63 -58.5(3) . . . . ?
O63 S6 C6 F61 62.0(3) . . . . ?
O62 S6 C6 F61 -58.2(3) . . . . ?
O61 S6 C6 F61 -178.8(3) . . . . ?
O63 S6 C6 F62 -57.8(3) . . . . ?
O62 S6 C6 F62 -178.0(2) . . . . ?
O61 S6 C6 F62 61.3(3) . . . . ?
O72 S7 C7 F72 -178.5(2) . . . . ?
O73 S7 C7 F72 58.8(3) . . . . ?
O71 S7 C7 F72 -60.0(3) . . . . ?
O72 S7 C7 F71 60.3(3) . . . . ?
O73 S7 C7 F71 -62.4(3) . . . . ?
O71 S7 C7 F71 178.8(2) . . . . ?
O72 S7 C7 F73 -59.0(3) . . . . ?
O73 S7 C7 F73 178.3(2) . . . . ?
O71 S7 C7 F73 59.5(3) . . . . ?
O82 S8 C8 F81 59.2(2) . . . . ?
O83 S8 C8 F81 -63.5(2) . . . . ?
O81 S8 C8 F81 177.7(2) . . . . ?
O82 S8 C8 F82 179.2(2) . . . . ?
O83 S8 C8 F82 56.5(2) . . . . ?
O81 S8 C8 F82 -62.3(2) . . . . ?
O82 S8 C8 F83 -61.2(2) . . . . ?
O83 S8 C8 F83 176.0(2) . . . . ?
O81 S8 C8 F83 57.3(2) . . . . ?
O91 S9 C9 F93 60.7(3) . . . . ?
O92 S9 C9 F93 -59.3(3) . . . . ?
O93 S9 C9 F93 -179.9(3) . . . . ?
O91 S9 C9 F92 -59.7(3) . . . . ?
O92 S9 C9 F92 -179.8(2) . . . . ?
O93 S9 C9 F92 59.7(3) . . . . ?
O91 S9 C9 F91 -178.8(2) . . . . ?
O92 S9 C9 F91 61.1(3) . . . . ?
O93 S9 C9 F91 -59.4(3) . . . . ?

_refine_diff_density_max         1.035
_refine_diff_density_min         -0.412
_refine_diff_density_rms         0.072

_iucr_refine_instructions_details 
; 
  
    vic1503.res created by SHELXL-2014/7 
  
  
TITL vic1503 in P-1 
CELL 0.71073  15.02170  18.44340  31.12430  93.9090 101.3392  99.3536 
ZERR    6.00   0.00060   0.00080   0.00130   0.0006   0.0006   0.0006 
LATT  1 
SFAC C H N O F S AS 
UNIT 268 339 41 54 54 18 6 
TEMP -100.000 
SIZE 0.148 0.205 0.307 
  
L.S. 6 
ACTA 
CONF 
  
BIND AS1A O11 
BIND AS1A O21 
BIND AS1B O41 
BIND AS1B O51 
BIND AS1C O71 
BIND AS1C O81 
  
EADP N2SA N2SB 
EADP C3SA C3SB 
EADP C4SA C4SB 
EADP N3SA N3SB 
EADP N4SA N4SB 
  
WGHT    0.059800    2.823300 
BASF   0.24976 
FVAR       0.13804 
AS1A  7    0.006573    0.772844    0.252860    11.00000    0.01788    0.02545 = 
         0.01990    0.00336    0.00479    0.00346 
N11A  3    0.047330    0.826530    0.318031    11.00000    0.02498    0.02794 = 
         0.02093    0.00311    0.00736    0.00324 
N21A  3    0.023717    0.879452    0.242606    11.00000    0.01723    0.02712 = 
         0.02032    0.00258    0.00330    0.00368 
N31A  3    0.000267    0.742315    0.185100    11.00000    0.02104    0.02503 = 
         0.02045    0.00253    0.00351    0.00300 
N41A  3    0.138491    0.769417    0.251931    11.00000    0.01644    0.02481 = 
         0.02080    0.00333    0.00318    0.00279 
C11A  1    0.059240    0.900899    0.321454    11.00000    0.02313    0.02762 = 
         0.02269    0.00391    0.00700    0.00469 
C12A  1    0.082630    0.942011    0.362084    11.00000    0.03957    0.02739 = 
         0.02568    0.00150    0.00844    0.00786 
AFIX  43 
H12A  2    0.091718    0.994403    0.363770    11.00000   -1.20000 
AFIX   0 
C13A  1    0.092999    0.907161    0.400646    11.00000    0.03637    0.03709 = 
         0.01975    0.00085    0.00666    0.00913 
C14A  1    0.074194    0.830215    0.395955    11.00000    0.03457    0.03579 = 
         0.02224    0.00744    0.00861    0.00637 
AFIX  43 
H14A  2    0.076760    0.804250    0.421376    11.00000   -1.20000 
AFIX   0 
C15A  1    0.051900    0.791495    0.354712    11.00000    0.02936    0.02802 = 
         0.02458    0.00690    0.00757    0.00496 
AFIX  43 
H15A  2    0.039512    0.739027    0.352125    11.00000   -1.20000 
AFIX   0 
C16A  1    0.127636    0.952949    0.445504    11.00000    0.06376    0.04024 = 
         0.01986    0.00083    0.00454    0.01496 
C17A  1    0.068407    1.012713    0.449836    11.00000    0.07795    0.05210 = 
         0.03454   -0.00773    0.01359    0.02191 
AFIX  33 
H17A  2    0.090950    1.041791    0.478607    11.00000   -1.50000 
H17B  2    0.072610    1.045263    0.426432    11.00000   -1.50000 
H17C  2    0.003962    0.989126    0.447228    11.00000   -1.50000 
AFIX   0 
C18A  1    0.124178    0.904212    0.483487    11.00000    0.10439    0.05323 = 
         0.02156    0.00338    0.00477    0.00643 
AFIX  33 
H18A  2    0.146709    0.935012    0.511689    11.00000   -1.50000 
H18B  2    0.060420    0.879593    0.481661    11.00000   -1.50000 
H18C  2    0.163201    0.866955    0.481332    11.00000   -1.50000 
AFIX   0 
C19A  1    0.228218    0.990258    0.448065    11.00000    0.05901    0.04328 = 
         0.04370   -0.00826   -0.00548    0.00672 
AFIX  33 
H19A  2    0.252148    1.020011    0.476546    11.00000   -1.50000 
H19B  2    0.265931    0.952320    0.445023    11.00000   -1.50000 
H19C  2    0.230606    1.022193    0.424257    11.00000   -1.50000 
AFIX   0 
C21A  1    0.045005    0.930969    0.278420    11.00000    0.02145    0.02887 = 
         0.02179    0.00175    0.00651    0.00495 
C22A  1    0.050764    1.004990    0.273649    11.00000    0.03206    0.02867 = 
         0.02508    0.00166    0.00733    0.00657 
AFIX  43 
H22A  2    0.064585    1.039541    0.299152    11.00000   -1.20000 
AFIX   0 
C23A  1    0.036685    1.030412    0.232016    11.00000    0.02194    0.02905 = 
         0.03020    0.00493    0.00555    0.00407 
C24A  1    0.015058    0.976444    0.196343    11.00000    0.03150    0.03284 = 
         0.02395    0.00628    0.00289    0.00332 
AFIX  43 
H24A  2    0.004313    0.990710    0.167277    11.00000   -1.20000 
AFIX   0 
C25A  1    0.008975    0.903292    0.202318    11.00000    0.02701    0.03139 = 
         0.01990    0.00283    0.00219    0.00508 
AFIX  43 
H25A  2   -0.006204    0.867951    0.177145    11.00000   -1.20000 
AFIX   0 
C26A  1    0.041957    1.112955    0.226641    11.00000    0.03346    0.02887 = 
         0.03469    0.00738    0.00507    0.00464 
C27A  1   -0.054816    1.130568    0.225285    11.00000    0.03975    0.03530 = 
         0.08105    0.01127    0.00229    0.00850 
AFIX  33 
H27A  2   -0.098604    1.100419    0.200491    11.00000   -1.50000 
H27B  2   -0.073730    1.119525    0.252872    11.00000   -1.50000 
H27C  2   -0.053954    1.183017    0.221626    11.00000   -1.50000 
AFIX   0 
C28A  1    0.108885    1.160465    0.265444    11.00000    0.04702    0.02701 = 
         0.05119    0.00409    0.00032   -0.00211 
AFIX  33 
H28A  2    0.089430    1.149253    0.292888    11.00000   -1.50000 
H28B  2    0.171132    1.149848    0.266699    11.00000   -1.50000 
H28C  2    0.109071    1.212803    0.261662    11.00000   -1.50000 
AFIX   0 
C29A  1    0.073245    1.131098    0.184162    11.00000    0.09305    0.03211 = 
         0.05044    0.01437    0.02604    0.00066 
AFIX  33 
H29A  2    0.030689    1.100856    0.159009    11.00000   -1.50000 
H29B  2    0.073526    1.183514    0.180597    11.00000   -1.50000 
H29C  2    0.135587    1.120559    0.185633    11.00000   -1.50000 
AFIX   0 
C31A  1    0.079752    0.728485    0.175361    11.00000    0.01868    0.02479 = 
         0.02183    0.00478    0.00420    0.00276 
C32A  1    0.082213    0.696124    0.134386    11.00000    0.02114    0.03224 = 
         0.02781   -0.00052    0.00688    0.00421 
AFIX  43 
H32A  2    0.139240    0.687898    0.127952    11.00000   -1.20000 
AFIX   0 
C33A  1    0.000543    0.675436    0.102315    11.00000    0.02517    0.02966 = 
         0.02604   -0.00166    0.00424    0.00038 
C34A  1   -0.081187    0.687729    0.113952    11.00000    0.01844    0.03190 = 
         0.02926   -0.00161    0.00079    0.00131 
AFIX  43 
H34A  2   -0.138276    0.673163    0.093409    11.00000   -1.20000 
AFIX   0 
C35A  1   -0.079231    0.721032    0.155277    11.00000    0.01722    0.02966 = 
         0.02878    0.00280    0.00480    0.00488 
AFIX  43 
H35A  2   -0.135394    0.729088    0.162805    11.00000   -1.20000 
AFIX   0 
C36A  1    0.004563    0.643669    0.056310    11.00000    0.02948    0.05567 = 
         0.03155   -0.01370    0.00550    0.00461 
C37A  1   -0.091834    0.618679    0.027291    11.00000    0.03591    0.10713 = 
         0.04114   -0.03114    0.00340   -0.00203 
AFIX  33 
H37A  2   -0.086564    0.598655   -0.001905    11.00000   -1.50000 
H37B  2   -0.126957    0.580414    0.040814    11.00000   -1.50000 
H37C  2   -0.123776    0.660949    0.024360    11.00000   -1.50000 
AFIX   0 
C38A  1    0.056763    0.578560    0.059620    11.00000    0.05443    0.05389 = 
         0.06270   -0.02518    0.01262    0.01008 
AFIX  33 
H38A  2    0.059108    0.558411    0.029985    11.00000   -1.50000 
H38B  2    0.119711    0.595678    0.076778    11.00000   -1.50000 
H38C  2    0.024780    0.540045    0.074208    11.00000   -1.50000 
AFIX   0 
C39A  1    0.058223    0.705988    0.035509    11.00000    0.04792    0.08042 = 
         0.03029   -0.00350    0.01276    0.00580 
AFIX  33 
H39A  2    0.062327    0.687689    0.005781    11.00000   -1.50000 
H39B  2    0.025816    0.748070    0.033896    11.00000   -1.50000 
H39C  2    0.120504    0.721666    0.053678    11.00000   -1.50000 
AFIX   0 
C41A  1    0.158930    0.747868    0.212614    11.00000    0.02124    0.02301 = 
         0.02363    0.00345    0.00591    0.00316 
C42A  1    0.248481    0.742603    0.209890    11.00000    0.02442    0.02919 = 
         0.02514    0.00415    0.01013    0.00483 
AFIX  43 
H42A  2    0.261281    0.728063    0.182192    11.00000   -1.20000 
AFIX   0 
C43A  1    0.320474    0.758220    0.247014    11.00000    0.01953    0.02732 = 
         0.03022    0.01066    0.00535    0.00575 
C44A  1    0.296721    0.778144    0.286518    11.00000    0.02027    0.03628 = 
         0.02381    0.00642    0.00154    0.00402 
AFIX  43 
H44A  2    0.343001    0.788117    0.312846    11.00000   -1.20000 
AFIX   0 
C45A  1    0.207041    0.783665    0.288102    11.00000    0.02176    0.03645 = 
         0.02189    0.00489    0.00342    0.00522 
AFIX  43 
H45A  2    0.193125    0.797979    0.315584    11.00000   -1.20000 
AFIX   0 
C46A  1    0.419896    0.756184    0.242974    11.00000    0.01876    0.04126 = 
         0.03298    0.01114    0.00542    0.00708 
C47A  1    0.427173    0.678820    0.223879    11.00000    0.03361    0.04979 = 
         0.06647    0.01234    0.02071    0.01997 
AFIX  33 
H47A  2    0.491029    0.677952    0.221391    11.00000   -1.50000 
H47B  2    0.408700    0.642353    0.243413    11.00000   -1.50000 
H47C  2    0.386430    0.666820    0.194658    11.00000   -1.50000 
AFIX   0 
C48A  1    0.487088    0.776363    0.287670    11.00000    0.02083    0.07865 = 
         0.03959    0.01556    0.00369    0.01309 
AFIX  33 
H48A  2    0.550020    0.774559    0.283979    11.00000   -1.50000 
H48B  2    0.483962    0.826324    0.299446    11.00000   -1.50000 
H48C  2    0.470258    0.741113    0.308173    11.00000   -1.50000 
AFIX   0 
C49A  1    0.445030    0.812989    0.211360    11.00000    0.02272    0.04442 = 
         0.03915    0.00978    0.00904    0.00307 
AFIX  33 
H49A  2    0.508575    0.813114    0.208016    11.00000   -1.50000 
H49B  2    0.402874    0.799807    0.182565    11.00000   -1.50000 
H49C  2    0.439651    0.862234    0.223359    11.00000   -1.50000 
AFIX   0 
AS1B  7    0.672634    0.412802    0.578418    11.00000    0.01867    0.02533 = 
         0.02005    0.00213    0.00486    0.00348 
N11B  3    0.715218    0.456074    0.645501    11.00000    0.02251    0.02907 = 
         0.02213    0.00256    0.00494    0.00523 
N21B  3    0.693223    0.521411    0.574263    11.00000    0.01924    0.02585 = 
         0.02006    0.00083    0.00402    0.00397 
N31B  3    0.663996    0.392941    0.509170    11.00000    0.01988    0.02645 = 
         0.01978    0.00025    0.00408    0.00285 
N41B  3    0.803031    0.408048    0.575374    11.00000    0.01878    0.02651 = 
         0.02099    0.00175    0.00575    0.00338 
C11B  1    0.725298    0.530093    0.653211    11.00000    0.02414    0.02947 = 
         0.02286    0.00202    0.00691    0.00642 
C12B  1    0.743386    0.564587    0.695520    11.00000    0.04226    0.03182 = 
         0.02365   -0.00209    0.00841    0.00837 
AFIX  43 
H12B  2    0.749280    0.616743    0.700194    11.00000   -1.20000 
AFIX   0 
C13B  1    0.753058    0.523188    0.731473    11.00000    0.03441    0.04393 = 
         0.02329    0.00099    0.00816    0.01156 
C14B  1    0.738357    0.446877    0.722386    11.00000    0.03133    0.03987 = 
         0.02333    0.00786    0.00778    0.00830 
AFIX  43 
H14B  2    0.741402    0.416493    0.745893    11.00000   -1.20000 
AFIX   0 
C15B  1    0.719497    0.415164    0.679743    11.00000    0.02798    0.03347 = 
         0.02633    0.00664    0.00850    0.00533 
AFIX  43 
H15B  2    0.709164    0.362859    0.674214    11.00000   -1.20000 
AFIX   0 
C16B  1    0.777515    0.560725    0.778647    11.00000    0.06957    0.05063 = 
         0.02205   -0.00163    0.00842    0.01508 
C17B  1    0.691505    0.589355    0.787821    11.00000    0.14836    0.13797 = 
         0.03545   -0.00004    0.02164    0.10060 
AFIX  33 
H17D  2    0.673143    0.623155    0.766133    11.00000   -1.50000 
H17E  2    0.640838    0.547548    0.785663    11.00000   -1.50000 
H17F  2    0.705851    0.615565    0.817501    11.00000   -1.50000 
AFIX   0 
C18B  1    0.858255    0.624064    0.782198    11.00000    0.17500    0.08057 = 
         0.03192   -0.00419   -0.00960   -0.05221 
AFIX  33 
H18D  2    0.841691    0.658133    0.760381    11.00000   -1.50000 
H18E  2    0.872848    0.650467    0.811831    11.00000   -1.50000 
H18F  2    0.912208    0.604371    0.776669    11.00000   -1.50000 
AFIX   0 
C19B  1    0.804430    0.508582    0.812657    11.00000    0.07137    0.06984 = 
         0.02313    0.00032    0.00362    0.02279 
AFIX  33 
H19D  2    0.752930    0.467519    0.810688    11.00000   -1.50000 
H19E  2    0.858546    0.489239    0.807035    11.00000   -1.50000 
H19F  2    0.819186    0.535335    0.842198    11.00000   -1.50000 
AFIX   0 
C21B  1    0.714119    0.567254    0.612519    11.00000    0.02275    0.02909 = 
         0.02029   -0.00148    0.00536    0.00446 
C22B  1    0.723915    0.642723    0.612068    11.00000    0.03159    0.02685 = 
         0.02660   -0.00423    0.00546    0.00519 
AFIX  43 
H22B  2    0.738567    0.673314    0.639222    11.00000   -1.20000 
AFIX   0 
C23B  1    0.712836    0.675235    0.572722    11.00000    0.02164    0.02986 = 
         0.02794    0.00294    0.00430    0.00416 
C24B  1    0.690536    0.627009    0.534403    11.00000    0.03466    0.02656 = 
         0.02470    0.00429    0.00245    0.00585 
AFIX  43 
H24B  2    0.681632    0.646339    0.506663    11.00000   -1.20000 
AFIX   0 
C25B  1    0.681098    0.552053    0.535773    11.00000    0.02838    0.03029 = 
         0.02044    0.00194    0.00380    0.00409 
AFIX  43 
H25B  2    0.665579    0.520720    0.508879    11.00000   -1.20000 
AFIX   0 
C26B  1    0.721905    0.758819    0.571422    11.00000    0.03000    0.02254 = 
         0.03781   -0.00013    0.00587    0.00350 
C27B  1    0.625383    0.777539    0.566283    11.00000    0.03493    0.03335 = 
         0.10682    0.00929    0.00284    0.00890 
AFIX  33 
H27D  2    0.585947    0.751043    0.539044    11.00000   -1.50000 
H27E  2    0.599199    0.762743    0.591491    11.00000   -1.50000 
H27F  2    0.628983    0.830858    0.565012    11.00000   -1.50000 
AFIX   0 
C28B  1    0.782792    0.800344    0.613933    11.00000    0.05118    0.02963 = 
         0.04480   -0.00516    0.00390    0.00145 
AFIX  33 
H28D  2    0.844950    0.788542    0.617428    11.00000   -1.50000 
H28E  2    0.786142    0.853627    0.612586    11.00000   -1.50000 
H28F  2    0.756358    0.785512    0.639065    11.00000   -1.50000 
AFIX   0 
C29B  1    0.764820    0.783348    0.532616    11.00000    0.07921    0.03285 = 
         0.04248    0.00501    0.02106    0.00126 
AFIX  33 
H29D  2    0.826768    0.771094    0.536215    11.00000   -1.50000 
H29E  2    0.726115    0.757761    0.504958    11.00000   -1.50000 
H29F  2    0.768924    0.836820    0.531946    11.00000   -1.50000 
AFIX   0 
C31B  1    0.742768    0.381852    0.497697    11.00000    0.02073    0.02358 = 
         0.02314    0.00259    0.00302    0.00213 
C32B  1    0.744922    0.359921    0.454459    11.00000    0.02209    0.02939 = 
         0.02666   -0.00025    0.00590    0.00489 
AFIX  43 
H32B  2    0.801395    0.352865    0.446885    11.00000   -1.20000 
AFIX   0 
C33B  1    0.663613    0.348230    0.422040    11.00000    0.02698    0.02811 = 
         0.02528   -0.00125    0.00457    0.00300 
C34B  1    0.582586    0.357803    0.435270    11.00000    0.02404    0.03069 = 
         0.02266   -0.00112    0.00105    0.00181 
AFIX  43 
H34B  2    0.525780    0.349155    0.414288    11.00000   -1.20000 
AFIX   0 
C35B  1    0.584587    0.379908    0.478951    11.00000    0.01918    0.03133 = 
         0.03094    0.00034    0.00573    0.00471 
AFIX  43 
H35B  2    0.528825    0.385934    0.487644    11.00000   -1.20000 
AFIX   0 
C36B  1    0.667556    0.328134    0.374069    11.00000    0.02805    0.04655 = 
         0.02498   -0.00893    0.00327    0.00361 
C37B  1    0.570257    0.307379    0.344602    11.00000    0.03590    0.08698 = 
         0.02964   -0.01592   -0.00055    0.00249 
AFIX  33 
H37D  2    0.537175    0.348667    0.346743    11.00000   -1.50000 
H37E  2    0.575141    0.296606    0.313967    11.00000   -1.50000 
H37F  2    0.536479    0.263642    0.354326    11.00000   -1.50000 
AFIX   0 
C38B  1    0.719089    0.263744    0.370715    11.00000    0.05479    0.05248 = 
         0.03882   -0.01929    0.00758    0.01162 
AFIX  33 
H38D  2    0.721205    0.251334    0.339855    11.00000   -1.50000 
H38E  2    0.782122    0.277857    0.388294    11.00000   -1.50000 
H38F  2    0.686995    0.220740    0.381847    11.00000   -1.50000 
AFIX   0 
C39B  1    0.720549    0.396184    0.358729    11.00000    0.05056    0.06202 = 
         0.02848    0.00214    0.01289    0.00740 
AFIX  33 
H39D  2    0.687712    0.437633    0.360829    11.00000   -1.50000 
H39E  2    0.782587    0.409292    0.377447    11.00000   -1.50000 
H39F  2    0.725274    0.385195    0.328091    11.00000   -1.50000 
AFIX   0 
C41B  1    0.822406    0.393209    0.534982    11.00000    0.02264    0.02268 = 
         0.02278    0.00359    0.00610    0.00385 
C42B  1    0.910702    0.387883    0.530615    11.00000    0.02401    0.03082 = 
         0.02456    0.00217    0.00792    0.00502 
AFIX  43 
H42B  2    0.922675    0.378386    0.502100    11.00000   -1.20000 
AFIX   0 
C43B  1    0.982848    0.396260    0.567553    11.00000    0.01995    0.02552 = 
         0.02818    0.00618    0.00553    0.00299 
C44B  1    0.960244    0.409197    0.608436    11.00000    0.02212    0.03486 = 
         0.02471    0.00612    0.00259    0.00627 
AFIX  43 
H44B  2    1.006681    0.413738    0.634538    11.00000   -1.20000 
AFIX   0 
C45B  1    0.871432    0.415481    0.611471    11.00000    0.02424    0.03308 = 
         0.02045    0.00354    0.00384    0.00585 
AFIX  43 
H45B  2    0.858134    0.425284    0.639680    11.00000   -1.20000 
AFIX   0 
C46B  1    1.080719    0.392743    0.562298    11.00000    0.02073    0.03871 = 
         0.03593    0.01124    0.00867    0.00962 
C47B  1    1.081959    0.319178    0.536411    11.00000    0.03840    0.04548 = 
         0.06674    0.00767    0.02188    0.01724 
AFIX  33 
H47D  2    1.145052    0.317087    0.533085    11.00000   -1.50000 
H47E  2    1.060248    0.278158    0.552376    11.00000   -1.50000 
H47F  2    1.041369    0.315316    0.507243    11.00000   -1.50000 
AFIX   0 
C48B  1    1.110979    0.457712    0.536866    11.00000    0.02551    0.04372 = 
         0.04107    0.01251    0.01094    0.00397 
AFIX  33 
H48D  2    1.173974    0.457196    0.532854    11.00000   -1.50000 
H48E  2    1.069068    0.453057    0.508000    11.00000   -1.50000 
H48F  2    1.109187    0.504304    0.553530    11.00000   -1.50000 
AFIX   0 
C49B  1    1.147804    0.400200    0.607182    11.00000    0.02428    0.08300 = 
         0.04276    0.02397    0.00730    0.01813 
AFIX  33 
H49D  2    1.210023    0.397722    0.602648    11.00000   -1.50000 
H49E  2    1.148331    0.447712    0.623464    11.00000   -1.50000 
H49F  2    1.127845    0.359922    0.624058    11.00000   -1.50000 
AFIX   0 
AS1C  7    0.343112    0.091814    0.915039    11.00000    0.01766    0.02304 = 
         0.01981    0.00203    0.00480    0.00269 
N11C  3    0.385122    0.145546    0.980118    11.00000    0.02149    0.02647 = 
         0.02196    0.00159    0.00702    0.00375 
N21C  3    0.361456    0.198196    0.904721    11.00000    0.01785    0.02395 = 
         0.02185    0.00340    0.00548    0.00309 
N31C  3    0.336527    0.060625    0.846899    11.00000    0.02018    0.02510 = 
         0.02290    0.00346    0.00425    0.00386 
N41C  3    0.475304    0.087861    0.913991    11.00000    0.01835    0.02573 = 
         0.02217    0.00397    0.00423    0.00246 
C11C  1    0.401991    0.219917    0.983467    11.00000    0.02268    0.02605 = 
         0.02352    0.00236    0.00719    0.00434 
C12C  1    0.431306    0.261036    1.023984    11.00000    0.03332    0.02749 = 
         0.02406   -0.00063    0.00735    0.00367 
AFIX  43 
H12C  2    0.442731    0.313449    1.025605    11.00000   -1.20000 
AFIX   0 
C13C  1    0.444358    0.226265    1.062695    11.00000    0.03079    0.03399 = 
         0.02167   -0.00241    0.00777    0.00563 
C14C  1    0.419277    0.149477    1.058041    11.00000    0.03160    0.03636 = 
         0.02228    0.00466    0.00870    0.00538 
AFIX  43 
H14C  2    0.422073    0.123666    1.083528    11.00000   -1.20000 
AFIX   0 
C15C  1    0.390501    0.110702    1.016877    11.00000    0.02697    0.02923 = 
         0.02520    0.00550    0.00827    0.00231 
AFIX  43 
H15C  2    0.374152    0.058390    1.014397    11.00000   -1.20000 
AFIX   0 
C16C  1    0.487457    0.271371    1.107066    11.00000    0.04665    0.03628 = 
         0.02159   -0.00309    0.00667    0.00839 
C17C  1    0.427373    0.329166    1.115598    11.00000    0.05459    0.04535 = 
         0.03460   -0.00878    0.01327    0.01090 
AFIX  33 
H17G  2    0.454732    0.358254    1.144030    11.00000   -1.50000 
H17H  2    0.424308    0.362023    1.092102    11.00000   -1.50000 
H17I  2    0.364990    0.303860    1.116071    11.00000   -1.50000 
AFIX   0 
C18C  1    0.584242    0.311180    1.105548    11.00000    0.04451    0.04297 = 
         0.03826   -0.00870    0.00243    0.00517 
AFIX  33 
H18G  2    0.612424    0.340271    1.133898    11.00000   -1.50000 
H18H  2    0.622240    0.274707    1.099700    11.00000   -1.50000 
H18I  2    0.580070    0.344066    1.082074    11.00000   -1.50000 
AFIX   0 
C19C  1    0.493723    0.221815    1.144904    11.00000    0.07233    0.04869 = 
         0.02150   -0.00265    0.00155    0.01120 
AFIX  33 
H19G  2    0.521558    0.252192    1.172866    11.00000   -1.50000 
H19H  2    0.431676    0.196611    1.146040    11.00000   -1.50000 
H19I  2    0.531929    0.185044    1.139933    11.00000   -1.50000 
AFIX   0 
C21C  1    0.386023    0.249795    0.940508    11.00000    0.02098    0.02786 = 
         0.02154    0.00014    0.00639    0.00339 
C22C  1    0.393545    0.324017    0.935585    11.00000    0.03090    0.02601 = 
         0.02894    0.00000    0.00708    0.00461 
AFIX  43 
H22C  2    0.409581    0.358779    0.961045    11.00000   -1.20000 
AFIX   0 
C23C  1    0.378154    0.349154    0.894111    11.00000    0.02502    0.02445 = 
         0.03576    0.00378    0.00781    0.00354 
C24C  1    0.352695    0.295038    0.858303    11.00000    0.03313    0.03173 = 
         0.02535    0.00764    0.00427    0.00578 
AFIX  43 
H24C  2    0.340824    0.309333    0.829265    11.00000   -1.20000 
AFIX   0 
C25C  1    0.344500    0.221463    0.864306    11.00000    0.02656    0.03055 = 
         0.02201    0.00156    0.00242    0.00462 
AFIX  43 
H25C  2    0.326338    0.185872    0.839234    11.00000   -1.20000 
AFIX   0 
C26C  1    0.385401    0.431708    0.888258    11.00000    0.03658    0.02544 = 
         0.04127    0.00865    0.00730    0.00519 
C27C  1    0.288778    0.450982    0.886752    11.00000    0.03921    0.03466 = 
         0.09036    0.01521    0.00446    0.00815 
AFIX  33 
H27G  2    0.244621    0.421307    0.861899    11.00000   -1.50000 
H27H  2    0.269383    0.440326    0.914286    11.00000   -1.50000 
H27I  2    0.290930    0.503559    0.883116    11.00000   -1.50000 
AFIX   0 
C28C  1    0.453148    0.478169    0.926975    11.00000    0.04879    0.02504 = 
         0.05451    0.00266    0.00472   -0.00144 
AFIX  33 
H28G  2    0.433120    0.467706    0.954390    11.00000   -1.50000 
H28H  2    0.514721    0.466048    0.928332    11.00000   -1.50000 
H28I  2    0.455234    0.530675    0.923136    11.00000   -1.50000 
AFIX   0 
C29C  1    0.417804    0.448809    0.845960    11.00000    0.08585    0.03570 = 
         0.05066    0.01552    0.02398    0.00219 
AFIX  33 
H29G  2    0.374718    0.419210    0.820730    11.00000   -1.50000 
H29H  2    0.420009    0.501414    0.842394    11.00000   -1.50000 
H29I  2    0.479497    0.436787    0.847590    11.00000   -1.50000 
AFIX   0 
C31C  1    0.415628    0.045155    0.837595    11.00000    0.02039    0.02406 = 
         0.02311    0.00123    0.00597    0.00132 
C32C  1    0.418937    0.011960    0.797003    11.00000    0.02199    0.03167 = 
         0.03056   -0.00472    0.00941    0.00212 
AFIX  43 
H32C  2    0.476011    0.002943    0.791011    11.00000   -1.20000 
AFIX   0 
C33C  1    0.337606   -0.008367    0.764675    11.00000    0.02808    0.03104 = 
         0.02687   -0.00457    0.00793   -0.00108 
C34C  1    0.256452    0.006179    0.775595    11.00000    0.02183    0.03503 = 
         0.02823   -0.00247    0.00156    0.00016 
AFIX  43 
H34C  2    0.199832   -0.007283    0.754608    11.00000   -1.20000 
AFIX   0 
C35C  1    0.257366    0.040122    0.816797    11.00000    0.01810    0.03228 = 
         0.02521    0.00058    0.00243    0.00288 
AFIX  43 
H35C  2    0.201127    0.049035    0.823869    11.00000   -1.20000 
AFIX   0 
C36C  1    0.342618   -0.041220    0.719225    11.00000    0.03230    0.05668 = 
         0.03421   -0.01880    0.00704   -0.00140 
C37C  1    0.246694   -0.068946    0.690314    11.00000    0.03919    0.09835 = 
         0.04009   -0.03495    0.00602   -0.00855 
AFIX  33 
H37G  2    0.252711   -0.089654    0.661397    11.00000   -1.50000 
H37H  2    0.212829   -0.107227    0.704338    11.00000   -1.50000 
H37I  2    0.213029   -0.027737    0.686666    11.00000   -1.50000 
AFIX   0 
C38C  1    0.394717    0.020631    0.698014    11.00000    0.05058    0.08696 = 
         0.02995   -0.00824    0.01404   -0.00434 
AFIX  33 
H38G  2    0.399532    0.001730    0.668515    11.00000   -1.50000 
H38H  2    0.361095    0.061989    0.695775    11.00000   -1.50000 
H38I  2    0.456722    0.037587    0.716236    11.00000   -1.50000 
AFIX   0 
C39C  1    0.396463   -0.105194    0.723408    11.00000    0.05314    0.06574 = 
         0.06587   -0.03568    0.01178    0.00915 
AFIX  33 
H39G  2    0.399328   -0.125991    0.693989    11.00000   -1.50000 
H39H  2    0.459197   -0.086910    0.740526    11.00000   -1.50000 
H39I  2    0.365265   -0.143551    0.738383    11.00000   -1.50000 
AFIX   0 
C41C  1    0.495022    0.064648    0.874803    11.00000    0.02090    0.02454 = 
         0.02406    0.00160    0.00652    0.00300 
C42C  1    0.583994    0.058153    0.871645    11.00000    0.02330    0.03025 = 
         0.02718    0.00352    0.00855    0.00598 
AFIX  43 
H42C  2    0.596047    0.042695    0.843936    11.00000   -1.20000 
AFIX   0 
C43C  1    0.656355    0.073986    0.908598    11.00000    0.02060    0.02861 = 
         0.03196    0.01028    0.00758    0.00472 
C44C  1    0.634158    0.096047    0.948208    11.00000    0.01810    0.04223 = 
         0.02762    0.00915    0.00261    0.00442 
AFIX  43 
H44C  2    0.681030    0.106657    0.974306    11.00000   -1.20000 
AFIX   0 
C45C  1    0.544527    0.102696    0.949988    11.00000    0.02133    0.03656 = 
         0.02439    0.00394    0.00355    0.00386 
AFIX  43 
H45C  2    0.531307    0.118199    0.977429    11.00000   -1.20000 
AFIX   0 
C46C  1    0.754480    0.068458    0.904209    11.00000    0.02175    0.04251 = 
         0.03770    0.01457    0.00914    0.01034 
C47C  1    0.756948   -0.010762    0.886671    11.00000    0.03708    0.04976 = 
         0.07573    0.01084    0.02095    0.02027 
AFIX  33 
H47G  2    0.819890   -0.014530    0.883806    11.00000   -1.50000 
H47H  2    0.737522   -0.044973    0.907209    11.00000   -1.50000 
H47I  2    0.715009   -0.023416    0.857788    11.00000   -1.50000 
AFIX   0 
C48C  1    0.781925    0.122583    0.871683    11.00000    0.02299    0.05035 = 
         0.03964    0.01565    0.01118    0.00559 
AFIX  33 
H48G  2    0.844873    0.120088    0.868276    11.00000   -1.50000 
H48H  2    0.739219    0.109281    0.843045    11.00000   -1.50000 
H48I  2    0.779194    0.172911    0.882977    11.00000   -1.50000 
AFIX   0 
C49C  1    0.822881    0.089239    0.948792    11.00000    0.01952    0.08354 = 
         0.04317    0.02182    0.00421    0.01460 
AFIX  33 
H49G  2    0.885197    0.085214    0.945009    11.00000   -1.50000 
H49H  2    0.821962    0.140108    0.959820    11.00000   -1.50000 
H49I  2    0.805055    0.055632    0.969946    11.00000   -1.50000 
AFIX   0 
S1    6    0.019537    0.582108    0.263452    11.00000    0.03556    0.03026 = 
         0.02954    0.00768    0.00674    0.00671 
S2    6   -0.219879    0.814451    0.258565    11.00000    0.02159    0.03778 = 
         0.02734    0.00649    0.00627    0.00640 
S3    6    0.295839    0.992423    0.248880    11.00000    0.02784    0.03698 = 
         0.04983    0.00157    0.01584    0.00397 
S4    6    0.687138    0.216699    0.583913    11.00000    0.04626    0.03464 = 
         0.03165    0.00324    0.00779    0.01006 
S5    6    0.447309    0.455287    0.586971    11.00000    0.02170    0.03472 = 
         0.02620    0.00519    0.00670    0.00531 
S6    6    0.968714    0.632784    0.591220    11.00000    0.02708    0.03465 = 
         0.04401    0.00215    0.01284    0.00515 
S7    6    0.349021   -0.099359    0.926701    11.00000    0.03478    0.02768 = 
         0.02990    0.00458    0.00305    0.00668 
S8    6    0.117675    0.134623    0.920961    11.00000    0.02194    0.03425 = 
         0.02675    0.00578    0.00594    0.00653 
S9    6    0.635626    0.310287    0.909201    11.00000    0.02644    0.03938 = 
         0.04367    0.00056    0.01360    0.00448 
F11   5   -0.127005    0.489868    0.221059    11.00000    0.07222    0.06900 = 
         0.10480   -0.03051   -0.01343   -0.01059 
F12   5   -0.141464    0.539474    0.282786    11.00000    0.04349    0.09366 = 
         0.08936    0.02308    0.02729    0.00134 
F13   5   -0.145376    0.602729    0.227046    11.00000    0.05146    0.08267 = 
         0.07469    0.01197   -0.01197    0.02399 
F21   5   -0.276935    0.747895    0.322236    11.00000    0.06103    0.11645 = 
         0.06056    0.04497    0.03692    0.01947 
F22   5   -0.290627    0.676734    0.263043    11.00000    0.06148    0.04760 = 
         0.09716    0.02354    0.00671   -0.00689 
F23   5   -0.156866    0.713778    0.305112    11.00000    0.04279    0.08036 = 
         0.07302    0.04931    0.01481    0.02395 
F31   5    0.270952    1.019243    0.328875    11.00000    0.06590    0.15389 = 
         0.06899   -0.02356    0.04152    0.00289 
F32   5    0.381467    0.960213    0.324907    11.00000    0.07545    0.11070 = 
         0.05944    0.01919    0.00582    0.01140 
F33   5    0.399994    1.075886    0.318271    11.00000    0.07245    0.08681 = 
         0.07838   -0.03433    0.01895   -0.02064 
F41   5    0.544258    0.124519    0.539225    11.00000    0.12624    0.09869 = 
         0.13068   -0.04938   -0.03285   -0.02789 
F42   5    0.521666    0.177717    0.598802    11.00000    0.05693    0.11386 = 
         0.13852    0.01478    0.03232   -0.01047 
F43   5    0.527144    0.239035    0.542224    11.00000    0.08374    0.13746 = 
         0.10046    0.00995   -0.04117    0.03767 
F51   5    0.382609    0.372408    0.642917    11.00000    0.05534    0.07933 = 
         0.05855    0.03079    0.03077    0.00795 
F52   5    0.374658    0.314974    0.579806    11.00000    0.07406    0.03801 = 
         0.07855    0.00402    0.00689   -0.00665 
F53   5    0.505356    0.345103    0.625608    11.00000    0.04767    0.07214 = 
         0.08021    0.04552    0.01767    0.02668 
F61   5    0.942340    0.640273    0.671919    11.00000    0.06529    0.14327 = 
         0.05947    0.00205    0.03908    0.00590 
F62   5    1.070500    0.704379    0.664746    11.00000    0.07185    0.08684 = 
         0.05222   -0.01521    0.01013   -0.01184 
F63   5    1.054951    0.586278    0.662797    11.00000    0.06347    0.10200 = 
         0.06928    0.04268    0.01152    0.01858 
F71   5    0.202667   -0.187538    0.880857    11.00000    0.07719    0.06018 = 
         0.09281   -0.02607   -0.02088   -0.01040 
F72   5    0.183105   -0.136422    0.941493    11.00000    0.04638    0.09262 = 
         0.08955    0.02312    0.02461    0.00137 
F73   5    0.189765   -0.072678    0.886440    11.00000    0.05143    0.07673 = 
         0.06519    0.01078   -0.01479    0.02224 
F81   5    0.058844    0.066784    0.984057    11.00000    0.05507    0.09454 = 
         0.05331    0.03244    0.03267    0.02076 
F82   5    0.046960   -0.003529    0.924769    11.00000    0.05480    0.04265 = 
         0.08427    0.01661    0.01478   -0.00378 
F83   5    0.180208    0.034028    0.967731    11.00000    0.04051    0.07441 = 
         0.06655    0.04286    0.01461    0.02460 
F91   5    0.713876    0.273292    0.985438    11.00000    0.08529    0.08777 = 
         0.05577    0.02170    0.00061    0.00280 
F92   5    0.743611    0.388872    0.979645    11.00000    0.05819    0.07043 = 
         0.05978   -0.01751    0.01100   -0.01078 
F93   5    0.610340    0.340130    0.988750    11.00000    0.05911    0.16254 = 
         0.05878   -0.02332    0.03471    0.00009 
O11   4    0.028962    0.649117    0.292567    11.00000    0.05278    0.03447 = 
         0.03477    0.00071    0.00150    0.00650 
O12   4    0.045628    0.596125    0.222556    11.00000    0.06833    0.05269 = 
         0.04166    0.01567    0.02323    0.01353 
O13   4    0.052827    0.522946    0.285067    11.00000    0.04626    0.03747 = 
         0.05062    0.01555    0.01026    0.01427 
O21   4   -0.172825    0.790513    0.225253    11.00000    0.03195    0.05496 = 
         0.03362    0.00939    0.01391    0.01375 
O22   4   -0.163405    0.870665    0.291110    11.00000    0.04564    0.05481 = 
         0.04081   -0.00333   -0.00084   -0.00220 
O23   4   -0.312627    0.824503    0.241031    11.00000    0.02498    0.05375 = 
         0.04317    0.01234    0.00853    0.01399 
O31   4    0.378245    0.987925    0.232497    11.00000    0.03219    0.06957 = 
         0.05252   -0.00155    0.01983    0.00697 
O32   4    0.253994    1.054706    0.237116    11.00000    0.04902    0.04465 = 
         0.09952    0.01401    0.01907    0.01308 
O33   4    0.232482    0.924356    0.245347    11.00000    0.04017    0.04153 = 
         0.06212    0.00388    0.01172   -0.00259 
O41   4    0.693000    0.284091    0.610998    11.00000    0.05376    0.03323 = 
         0.03941    0.00473    0.00363    0.00702 
O42   4    0.720495    0.227035    0.544591    11.00000    0.11856    0.08137 = 
         0.05090    0.01643    0.04409    0.02587 
O43   4    0.714571    0.158227    0.608211    11.00000    0.07121    0.04332 = 
         0.05166    0.01083    0.01114    0.02453 
O51   4    0.496807    0.439161    0.553019    11.00000    0.02996    0.05705 = 
         0.03745    0.01020    0.01613    0.01353 
O52   4    0.502181    0.504318    0.623690    11.00000    0.04747    0.04971 = 
         0.03693   -0.00241    0.00080   -0.00324 
O53   4    0.356161    0.469080    0.570312    11.00000    0.02660    0.04792 = 
         0.04085    0.01026    0.00920    0.01296 
O61   4    1.051775    0.633339    0.574345    11.00000    0.03272    0.06027 = 
         0.04397    0.00199    0.01681    0.01071 
O62   4    0.904284    0.563918    0.582393    11.00000    0.03783    0.03931 = 
         0.06708    0.00339    0.01022   -0.00136 
O63   4    0.928303    0.696944    0.584696    11.00000    0.04247    0.04207 = 
         0.07550    0.00998    0.01573    0.01291 
O71   4    0.359464   -0.031360    0.954930    11.00000    0.05126    0.02965 = 
         0.03811    0.00084   -0.00267    0.00799 
O72   4    0.381490   -0.088735    0.886961    11.00000    0.06690    0.05667 = 
         0.04153    0.01705    0.02207    0.01678 
O73   4    0.374591   -0.159817    0.949931    11.00000    0.05157    0.03376 = 
         0.03847    0.00838    0.00607    0.01592 
O81   4    0.166009    0.110776    0.887918    11.00000    0.03082    0.05204 = 
         0.03560    0.01143    0.01590    0.01360 
O82   4    0.173744    0.190428    0.953774    11.00000    0.04902    0.04795 = 
         0.04228   -0.00344   -0.00145    0.00011 
O83   4    0.025560    0.144948    0.902995    11.00000    0.02555    0.04839 = 
         0.03990    0.01077    0.00648    0.01367 
O91   4    0.601803    0.376103    0.897504    11.00000    0.05497    0.04615 = 
         0.07538    0.00641    0.00857    0.01445 
O92   4    0.565995    0.245307    0.904547    11.00000    0.03643    0.04680 = 
         0.05668    0.00239    0.01238   -0.00321 
O93   4    0.716774    0.299931    0.893221    11.00000    0.03093    0.07465 = 
         0.04761   -0.00544    0.01717    0.00763 
C1    1   -0.104894    0.551412    0.247928    11.00000    0.04061    0.04718 = 
         0.05393   -0.00172   -0.00051    0.00642 
C2    1   -0.236890    0.734232    0.288815    11.00000    0.03040    0.05825 = 
         0.05177    0.02533    0.01387    0.00951 
C3    1    0.339121    1.012980    0.307848    11.00000    0.04188    0.07092 = 
         0.05292   -0.00851    0.02051    0.00014 
C4    1    0.561636    0.186852    0.565500    11.00000    0.07054    0.06565 = 
         0.06800   -0.01194   -0.01448    0.00663 
C5    1    0.426072    0.367412    0.610054    11.00000    0.03430    0.04578 = 
         0.04386    0.01760    0.00975    0.00956 
C6    1    1.011159    0.641229    0.650592    11.00000    0.04085    0.06840 = 
         0.04950    0.00403    0.01819   -0.00073 
C7    1    0.224435   -0.126022    0.908120    11.00000    0.04095    0.04638 = 
         0.05221   -0.00197   -0.00148    0.00541 
C8    1    0.099753    0.053671    0.951199    11.00000    0.03200    0.05131 = 
         0.04505    0.01918    0.01276    0.01452 
C9    1    0.677497    0.329219    0.968518    11.00000    0.04079    0.06552 = 
         0.04373   -0.00113    0.01639    0.00076 
N1S   3    0.665377    0.729272    0.698262    11.00000    0.05869    0.06653 = 
         0.05957   -0.00808    0.02485    0.01384 
C1S   1    0.645456    0.754903    0.727208    11.00000    0.04020    0.04908 = 
         0.05246    0.00005    0.01703    0.00164 
C2S   1    0.619163    0.787298    0.766066    11.00000    0.08815    0.06298 = 
         0.06694   -0.00775    0.04628   -0.00125 
AFIX 137 
H2S1  2    0.559676    0.759671    0.769185    11.00000   -1.20000 
H2S2  2    0.613885    0.838962    0.762670    11.00000   -1.20000 
H2S3  2    0.666321    0.784953    0.792363    11.00000   -1.20000 
AFIX   0 
PART   1 
SAME 0.002 0.004 N1S > C2S 
N2SA  3    0.026398    0.383589    0.084608    10.50000    0.09126 
C3SA  1   -0.030232    0.397971    0.099440    10.50000    0.09272 
C4SA  1   -0.093424    0.429636    0.122550    10.50000    0.19489 
AFIX 137  0.9599 
H4S1  2   -0.101373    0.402875    0.147329    10.50000   -1.20000 
H4S2  2   -0.152092    0.426204    0.102818    10.50000   -1.20000 
H4S3  2   -0.068169    0.480558    0.132631    10.50000   -1.20000 
AFIX   0 
PART   2 
SAME 0.002 0.004 N1S > C2S 
N2SB  3    0.016150    0.367718    0.090070    10.50000    0.09126 
C3SB  1   -0.056312    0.373012    0.088984    10.50000    0.09272 
C4SB  1   -0.152080    0.376069    0.091426    10.50000    0.19489 
AFIX 137  0.9599 
H4S4  2   -0.192611    0.336009    0.072324    10.50000   -1.20000 
H4S5  2   -0.166937    0.422172    0.082386    10.50000   -1.20000 
H4S6  2   -0.159430    0.372029    0.121169    10.50000   -1.20000 
AFIX   0 
PART   1 
N3SA  3    0.138547    0.143615    0.550364    10.50000    0.10640 
C5SA  1    0.201485    0.134013    0.578757    10.50000    0.07440 
C6SA  1    0.284585    0.125452    0.603940    10.50000    0.12851 
AFIX 137  0.9599 
H6S1  2    0.314512    0.095576    0.586895    10.50000   -1.20000 
H6S2  2    0.274067    0.101791    0.629481    10.50000   -1.20000 
H6S3  2    0.323146    0.173018    0.613011    10.50000   -1.20000 
AFIX   0 
PART   2 
N3SB  3    0.123175    0.141069    0.559238    10.50000    0.10640 
C5SB  1    0.168552    0.120219    0.579097    10.50000    0.07679 
C6SB  1    0.230111    0.089414    0.611735    10.50000    0.11610 
AFIX 137 
H6S4  2    0.275701    0.129433    0.629917    10.50000   -1.20000 
H6S5  2    0.261893    0.056109    0.596942    10.50000   -1.20000 
H6S6  2    0.194469    0.061815    0.630469    10.50000   -1.20000 
AFIX   0 
PART   1 
N4SA  3    0.694456    0.076506    0.420036    10.50000    0.10323 
C7SA  1    0.633842    0.087137    0.428346    10.50000    0.06433 
C8SA  1    0.556216    0.117725    0.437466    10.50000    0.14752 
AFIX 137 
H8S1  2    0.537211    0.149629    0.414730    10.50000   -1.20000 
H8S2  2    0.573910    0.146783    0.466356    10.50000   -1.20000 
H8S3  2    0.504789    0.077545    0.437507    10.50000   -1.20000 
AFIX   0 
PART   2 
N4SB  3    0.676298    0.051097    0.424478    10.50000    0.10323 
C7SB  1    0.601964    0.056018    0.426302    10.50000    0.08056 
C8SB  1    0.504345    0.047202    0.429086    10.50000    0.13442 
AFIX 137 
H8S4  2    0.478283   -0.005481    0.427205    10.50000   -1.20000 
H8S5  2    0.470346    0.069355    0.404727    10.50000   -1.20000 
H8S6  2    0.499293    0.071853    0.457185    10.50000   -1.20000 
AFIX   0 
PART   0 
SAME 0.002 0.004 N1S > C2S 
N5S   3    0.109419    0.679147    0.803780    10.50000    0.09220 
C9S   1    0.169555    0.696884    0.789103    10.50000    0.08590 
C10S  1    0.245195    0.737413    0.771932    10.50000    0.12691 
AFIX 137 
H10A  2    0.219687    0.763361    0.747241    10.50000   -1.20000 
H10B  2    0.281378    0.702607    0.761791    10.50000   -1.20000 
H10C  2    0.285042    0.773342    0.795296    10.50000   -1.20000 
AFIX   0 
N6S   3    0.015055    0.895512    0.647157    11.00000    0.04996    0.07188 = 
         0.05882   -0.00586    0.01220    0.01469 
C11S  1    0.042144    0.870157    0.619643    11.00000    0.03407    0.04772 = 
         0.04694    0.00955    0.00724    0.00618 
C12S  1    0.076459    0.838585    0.583152    11.00000    0.05292    0.05597 = 
         0.05972    0.01176    0.02501    0.00797 
AFIX 137 
H12D  2    0.032792    0.839589    0.555391    11.00000   -1.20000 
H12E  2    0.082982    0.787411    0.587450    11.00000   -1.20000 
H12F  2    0.136631    0.867565    0.582123    11.00000   -1.20000 
AFIX   0 
N7S   3    0.328968    0.421505    0.014174    11.00000    0.05344    0.07732 = 
         0.04901   -0.01071    0.01186    0.01785 
C13S  1    0.298084    0.438371    0.042840    11.00000    0.03473    0.04802 = 
         0.04697   -0.00304    0.00381    0.00662 
C14S  1    0.260042    0.459466    0.080306    11.00000    0.05245    0.07149 = 
         0.04685   -0.00335    0.01759    0.01202 
AFIX 137 
H14D  2    0.263811    0.421690    0.100935    11.00000   -1.20000 
H14E  2    0.195354    0.463946    0.070085    11.00000   -1.20000 
H14F  2    0.295298    0.506994    0.095173    11.00000   -1.20000 
AFIX   0 
N8S   3    0.222948    0.217395    0.122038    11.00000    0.10798    0.27238 = 
         0.15065    0.06692    0.02414   -0.06310 
C15S  1    0.160598    0.212663    0.093941    11.00000    0.12681    0.14283 = 
         0.08383    0.02087    0.02553   -0.02638 
C16S  1    0.079682    0.203281    0.059840    11.00000    0.21770    0.13446 = 
         0.09947   -0.01687   -0.02414    0.07469 
AFIX 137 
H16A  2    0.059529    0.150707    0.049398    11.00000   -1.20000 
H16B  2    0.093359    0.230767    0.035354    11.00000   -1.20000 
H16C  2    0.030546    0.221920    0.071330    11.00000   -1.20000 
AFIX   0 
N9S   3    0.427357    0.619542    0.768035    11.00000    0.17080    0.09064 = 
         0.05893   -0.01476   -0.00946    0.02844 
C17S  1    0.426612    0.565256    0.749169    11.00000    0.11608    0.07197 = 
         0.03910    0.00001    0.00476    0.01746 
C18S  1    0.423671    0.495999    0.724134    11.00000    0.17737    0.08023 = 
         0.06211    0.00523    0.02659    0.03108 
AFIX 137 
H18J  2    0.359522    0.474612    0.710247    11.00000   -1.20000 
H18K  2    0.449738    0.461939    0.743792    11.00000   -1.20000 
H18L  2    0.459750    0.504306    0.701324    11.00000   -1.20000 
AFIX   0 
HKLF 5 
  
REM  vic1503 in P-1 
REM R1 =  0.0451 for   27925 Fo > 4sig(Fo)  and  0.0734 for all   38133 data 
REM   1983 parameters refined using     18 restraints 
  
END 
  
WGHT      0.0598      2.8321 
  
REM Highest difference peak  1.035,  deepest hole -0.412,  1-sigma level  0.072 
Q1    1   0.6773  0.4551  0.5917  11.00000  0.05    1.02 
Q2    1   0.0075  0.7306  0.2391  11.00000  0.05    0.97 
Q3    1   0.2221  0.6805  0.7635  11.00000  0.05    0.78 
Q4    1   0.1221  0.6775  0.7808  11.00000  0.05    0.59 
Q5    1   0.2597  0.7719  0.7863  11.00000  0.05    0.51 
Q6    1   0.2626  0.1120  0.6132  11.00000  0.05    0.50 
Q7    1   0.6441  0.3151  0.9373  11.00000  0.05    0.46 
Q8    1   0.1534  0.6728  0.8181  11.00000  0.05    0.44 
Q9    1  -0.2185  0.7716  0.2699  11.00000  0.05    0.43 
Q10   1   0.4623  0.0291  0.4284  11.00000  0.05    0.43 
Q11   1   0.8217  0.5858  0.7773  11.00000  0.05    0.42 
Q12   1   0.6516  0.4372  0.5645  11.00000  0.05    0.40 
Q13   1   0.1943  0.0625  0.6138  11.00000  0.05    0.40 
Q14   1   0.9703  0.6806  0.5864  11.00000  0.05    0.40 
Q15   1   0.5540  0.0275  0.4306  11.00000  0.05    0.40 
Q16   1  -0.2107  0.7713  0.2485  11.00000  0.05    0.39 
Q17   1   0.1073  0.0933  0.9382  11.00000  0.05    0.39 
Q18   1   0.5034  0.1973  0.5494  11.00000  0.05    0.38 
Q19   1   0.7186  0.4876  0.6484  11.00000  0.05    0.38 
Q20   1   0.3940  0.1867  0.9851  11.00000  0.05    0.37 
;
_shelx_res_checksum              47561
####################################################################### 
# 
# This file contains crystal structure data downloaded from the 
# Cambridge Structural Database (CSD) hosted by the Cambridge 
# Crystallographic Data Centre (CCDC).
# 
# Full information about CCDC data access policies and citation 
# guidelines are available at http://www.ccdc.cam.ac.uk/access/V1 
# 
# Audit and citation data items may have been added by the CCDC. 
# Please retain this information to preserve the provenance of 
# this file and to allow appropriate attribution of the data. 
# 
#######################################################################

data_vic1518
_database_code_depnum_ccdc_archive 'CCDC 1410571'
_audit_update_record             
;
2015-07-05 deposited with the CCDC.
2015-08-03 downloaded from the CCDC.
;

_audit_creation_method           SHELXL-2014/7
_shelx_SHELXL_version_number     2014/7
_chemical_name_systematic        ?
_chemical_name_common            ?
_chemical_melting_point          ?
_chemical_formula_moiety         'C38 H48 F6 N4 O6 S2 Sb, C F3 O3 S, C2 H3 N'
_chemical_formula_sum            'C41 H51 F9 N5 O9 S3 Sb'
_chemical_formula_weight         1146.79

loop_
_atom_type_symbol
_atom_type_description
_atom_type_scat_dispersion_real
_atom_type_scat_dispersion_imag
_atom_type_scat_source
C C 0.0033 0.0016 'International Tables Vol C Tables 4.2.6.8 and 6.1.1.4'
H H 0.0000 0.0000 'International Tables Vol C Tables 4.2.6.8 and 6.1.1.4'
N N 0.0061 0.0033 'International Tables Vol C Tables 4.2.6.8 and 6.1.1.4'
O O 0.0106 0.0060 'International Tables Vol C Tables 4.2.6.8 and 6.1.1.4'
F F 0.0171 0.0103 'International Tables Vol C Tables 4.2.6.8 and 6.1.1.4'
S S 0.1246 0.1234 'International Tables Vol C Tables 4.2.6.8 and 6.1.1.4'
Sb Sb -0.5866 1.5461 'International Tables Vol C Tables 4.2.6.8 and 6.1.1.4'

_space_group_crystal_system      monoclinic
_space_group_IT_number           14
_space_group_name_H-M_alt        'P 21/n'
_space_group_name_Hall           '-P 2yn'

_shelx_space_group_comment       
; 
The symmetry employed for this shelxl refinement is uniquely defined 
by the following loop, which should always be used as a source of 
symmetry information in preference to the above space-group names. 
They are only intended as comments. 
;

loop_
_space_group_symop_operation_xyz
'x, y, z'
'-x+1/2, y+1/2, -z+1/2'
'-x, -y, -z'
'x-1/2, -y-1/2, z-1/2'

_cell_length_a                   14.0078(5)
_cell_length_b                   17.6534(6)
_cell_length_c                   22.0396(7)
_cell_angle_alpha                90
_cell_angle_beta                 108.3395(4)
_cell_angle_gamma                90
_cell_volume                     5173.3(3)
_cell_formula_units_Z            4
_cell_measurement_temperature    173(2)
_cell_measurement_reflns_used    9898
_cell_measurement_theta_min      2.26
_cell_measurement_theta_max      27.54

_exptl_crystal_description       fragment
_exptl_crystal_colour            colourless
_exptl_crystal_density_meas      ?
_exptl_crystal_density_method    ?
_exptl_crystal_density_diffrn    1.472
_exptl_crystal_F_000             2336
_exptl_transmission_factor_min   ?
_exptl_transmission_factor_max   ?
_exptl_crystal_size_max          0.498
_exptl_crystal_size_mid          0.406
_exptl_crystal_size_min          0.180
_exptl_absorpt_coefficient_mu    0.740
_shelx_estimated_absorpt_T_min   0.709
_shelx_estimated_absorpt_T_max   0.878
_exptl_absorpt_correction_type   numerical
_exptl_absorpt_correction_T_min  0.7649
_exptl_absorpt_correction_T_max  0.8928
_exptl_absorpt_process_details   'SADABS 2014/5'
_exptl_absorpt_special_details   ?
_diffrn_ambient_temperature      173(2)
_diffrn_radiation_wavelength     0.71073
_diffrn_radiation_type           MoK\a
_diffrn_source                   ?
_diffrn_measurement_device_type  'Bruker APEX-II CCD'
_diffrn_measurement_method       '\w scans'
_diffrn_detector_area_resol_mean ?
_diffrn_reflns_number            48076
_diffrn_reflns_av_unetI/netI     0.0111
_diffrn_reflns_av_R_equivalents  0.0131
_diffrn_reflns_limit_h_min       -18
_diffrn_reflns_limit_h_max       18
_diffrn_reflns_limit_k_min       -23
_diffrn_reflns_limit_k_max       23
_diffrn_reflns_limit_l_min       -29
_diffrn_reflns_limit_l_max       29
_diffrn_reflns_theta_min         1.535
_diffrn_reflns_theta_max         28.376
_diffrn_reflns_theta_full        25.242
_diffrn_measured_fraction_theta_max 0.990
_diffrn_measured_fraction_theta_full 1.000
_diffrn_reflns_Laue_measured_fraction_max 0.990
_diffrn_reflns_Laue_measured_fraction_full 1.000
_diffrn_reflns_point_group_measured_fraction_max 0.990
_diffrn_reflns_point_group_measured_fraction_full 1.000
_reflns_number_total             12841
_reflns_number_gt                11715
_reflns_threshold_expression     'I > 2\s(I)'
_reflns_Friedel_coverage         0.000
_reflns_Friedel_fraction_max     .
_reflns_Friedel_fraction_full    .

_reflns_special_details          
; 
 Reflections were merged by SHELXL according to the crystal 
 class for the calculation of statistics and refinement. 
  
 _reflns_Friedel_fraction is defined as the number of unique 
 Friedel pairs measured divided by the number that would be 
 possible theoretically, ignoring centric projections and 
 systematic absences. 
;

_computing_data_collection       'Bruker APEX2'
_computing_cell_refinement       'Bruker SAINT'
_computing_data_reduction        'Bruker SAINT'
_computing_structure_solution    'SHELXT-2014 (Sheldrick, 2014)'
_computing_structure_refinement  'SHELXL-2014/7 (Sheldrick, 2014)'
_computing_molecular_graphics    'Bruker SHELXTL'
_computing_publication_material  'Bruker SHELXTL'
_refine_special_details          ?
_refine_ls_structure_factor_coef Fsqd
_refine_ls_matrix_type           full
_refine_ls_weighting_scheme      calc
_refine_ls_weighting_details     
'w=1/[\s^2^(Fo^2^)+(0.0385P)^2^+4.0442P] where P=(Fo^2^+2Fc^2^)/3'
_atom_sites_solution_primary     ?
_atom_sites_solution_secondary   ?
_atom_sites_solution_hydrogens   geom
_refine_ls_hydrogen_treatment    constr
_refine_ls_extinction_method     none
_refine_ls_extinction_coef       .
_refine_ls_number_reflns         12841
_refine_ls_number_parameters     651
_refine_ls_number_restraints     7
_refine_ls_R_factor_all          0.0324
_refine_ls_R_factor_gt           0.0292
_refine_ls_wR_factor_ref         0.0788
_refine_ls_wR_factor_gt          0.0761
_refine_ls_goodness_of_fit_ref   1.036
_refine_ls_restrained_S_all      1.036
_refine_ls_shift/su_max          0.001
_refine_ls_shift/su_mean         0.000

loop_
_atom_site_label
_atom_site_type_symbol
_atom_site_fract_x
_atom_site_fract_y
_atom_site_fract_z
_atom_site_U_iso_or_equiv
_atom_site_adp_type
_atom_site_occupancy
_atom_site_site_symmetry_order
_atom_site_calc_flag
_atom_site_refinement_flags_posn
_atom_site_refinement_flags_adp
_atom_site_refinement_flags_occupancy
_atom_site_disorder_assembly
_atom_site_disorder_group
Sb Sb -0.04459(2) -0.00468(2) 0.21372(2) 0.02267(4) Uani 1 1 d . . . . .
N1 N 0.03330(11) -0.10006(8) 0.17876(7) 0.0258(3) Uani 1 1 d . . . . .
N2 N 0.07923(11) 0.04539(8) 0.18600(7) 0.0264(3) Uani 1 1 d . . . . .
N3 N -0.04661(11) 0.10673(8) 0.26832(7) 0.0253(3) Uani 1 1 d . . . . .
N4 N 0.07355(11) -0.01097(8) 0.30825(7) 0.0237(3) Uani 1 1 d . . . . .
C11 C 0.10301(12) -0.08037(9) 0.15132(7) 0.0236(3) Uani 1 1 d . . . . .
C12 C 0.14303(13) -0.13275(9) 0.11915(8) 0.0272(3) Uani 1 1 d . . . . .
H12 H 0.1919 -0.1174 0.1000 0.033 Uiso 1 1 calc R U . . .
C13 C 0.11139(13) -0.20797(10) 0.11503(8) 0.0284(3) Uani 1 1 d . . . . .
C14 C 0.03728(15) -0.22643(10) 0.14241(9) 0.0327(4) Uani 1 1 d . . . . .
H14 H 0.0125 -0.2768 0.1395 0.039 Uiso 1 1 calc R U . . .
C15 C -0.00018(15) -0.17211(10) 0.17358(9) 0.0322(4) Uani 1 1 d . . . . .
H15 H -0.0508 -0.1857 0.1919 0.039 Uiso 1 1 calc R U . . .
C16 C 0.15208(16) -0.26830(11) 0.08010(10) 0.0371(4) Uani 1 1 d . . . . .
C17 C 0.24976(19) -0.24397(13) 0.06867(13) 0.0523(6) Uani 1 1 d . . . . .
H17A H 0.3016 -0.2352 0.1098 0.063 Uiso 1 1 calc R U . . .
H17B H 0.2721 -0.2840 0.0454 0.063 Uiso 1 1 calc R U . . .
H17C H 0.2382 -0.1972 0.0435 0.063 Uiso 1 1 calc R U . . .
C18 C 0.0723(2) -0.2818(2) 0.01601(14) 0.0755(10) Uani 1 1 d . . . . .
H18A H 0.0960 -0.3204 -0.0078 0.091 Uiso 1 1 calc R U . . .
H18B H 0.0102 -0.2992 0.0230 0.091 Uiso 1 1 calc R U . . .
H18C H 0.0593 -0.2345 -0.0085 0.091 Uiso 1 1 calc R U . . .
C19 C 0.1741(3) -0.34096(14) 0.12032(17) 0.0745(9) Uani 1 1 d . . . . .
H19A H 0.2257 -0.3307 0.1613 0.089 Uiso 1 1 calc R U . . .
H19B H 0.1124 -0.3583 0.1280 0.089 Uiso 1 1 calc R U . . .
H19C H 0.1982 -0.3803 0.0974 0.089 Uiso 1 1 calc R U . . .
C21 C 0.13245(13) 0.00031(8) 0.15852(8) 0.0236(3) Uani 1 1 d . . . . .
C22 C 0.20972(13) 0.02936(10) 0.13875(8) 0.0284(3) Uani 1 1 d . . . . .
H22 H 0.2459 -0.0032 0.1195 0.034 Uiso 1 1 calc R U . . .
C23 C 0.23496(14) 0.10591(10) 0.14681(8) 0.0293(3) Uani 1 1 d . . . . .
C24 C 0.17884(16) 0.15066(10) 0.17524(10) 0.0374(4) Uani 1 1 d . . . . .
H24 H 0.1936 0.2031 0.1820 0.045 Uiso 1 1 calc R U . . .
C25 C 0.10257(16) 0.11952(10) 0.19355(10) 0.0367(4) Uani 1 1 d . . . . .
H25 H 0.0648 0.1514 0.2122 0.044 Uiso 1 1 calc R U . . .
C26 C 0.31823(16) 0.14119(11) 0.12515(10) 0.0382(4) Uani 1 1 d . . . . .
C27 C 0.3839(2) 0.08135(15) 0.10813(16) 0.0617(7) Uani 1 1 d . . . . .
H27A H 0.4363 0.1062 0.0945 0.074 Uiso 1 1 calc R U . . .
H27B H 0.4153 0.0497 0.1456 0.074 Uiso 1 1 calc R U . . .
H27C H 0.3424 0.0496 0.0733 0.074 Uiso 1 1 calc R U . . .
C28 C 0.3831(2) 0.19258(17) 0.17848(15) 0.0636(7) Uani 1 1 d . . . . .
H28A H 0.3404 0.2309 0.1892 0.076 Uiso 1 1 calc R U . . .
H28B H 0.4160 0.1620 0.2164 0.076 Uiso 1 1 calc R U . . .
H28C H 0.4344 0.2176 0.1639 0.076 Uiso 1 1 calc R U . . .
C29 C 0.2674(2) 0.18930(17) 0.06585(14) 0.0669(8) Uani 1 1 d . . . . .
H29A H 0.2250 0.2279 0.0766 0.080 Uiso 1 1 calc R U . . .
H29B H 0.3189 0.2140 0.0513 0.080 Uiso 1 1 calc R U . . .
H29C H 0.2257 0.1567 0.0318 0.080 Uiso 1 1 calc R U . . .
C31 C 0.00232(12) 0.10551(9) 0.33157(8) 0.0234(3) Uani 1 1 d . . . . .
C32 C -0.01109(13) 0.16271(9) 0.37146(8) 0.0259(3) Uani 1 1 d . . . . .
H32 H 0.0239 0.1606 0.4160 0.031 Uiso 1 1 calc R U . . .
C33 C -0.07554(13) 0.22316(9) 0.34656(8) 0.0267(3) Uani 1 1 d . . . . .
C34 C -0.12589(14) 0.22250(10) 0.28082(9) 0.0311(4) Uani 1 1 d . . . . .
H34 H -0.1706 0.2625 0.2618 0.037 Uiso 1 1 calc R U . . .
C35 C -0.11075(14) 0.16388(10) 0.24357(8) 0.0303(3) Uani 1 1 d . . . . .
H35 H -0.1466 0.1638 0.1991 0.036 Uiso 1 1 calc R U . . .
C36 C -0.09086(15) 0.28947(10) 0.38695(9) 0.0317(4) Uani 1 1 d . . . . .
C37 C -0.03318(18) 0.27886(12) 0.45794(10) 0.0425(5) Uani 1 1 d . . . . .
H37A H -0.0450 0.3225 0.4821 0.051 Uiso 1 1 calc R U . . .
H37B H -0.0564 0.2326 0.4735 0.051 Uiso 1 1 calc R U . . .
H37C H 0.0389 0.2746 0.4637 0.051 Uiso 1 1 calc R U . . .
C38 C -0.20341(17) 0.29734(14) 0.37862(11) 0.0484(5) Uani 1 1 d . . . . .
H38A H -0.2137 0.3399 0.4045 0.058 Uiso 1 1 calc R U . . .
H38B H -0.2405 0.3066 0.3335 0.058 Uiso 1 1 calc R U . . .
H38C H -0.2279 0.2505 0.3926 0.058 Uiso 1 1 calc R U . . .
C39 C -0.0520(2) 0.36136(11) 0.36288(12) 0.0497(6) Uani 1 1 d . . . . .
H39A H -0.0608 0.4051 0.3880 0.060 Uiso 1 1 calc R U . . .
H39B H 0.0196 0.3552 0.3676 0.060 Uiso 1 1 calc R U . . .
H39C H -0.0899 0.3695 0.3177 0.060 Uiso 1 1 calc R U . . .
C41 C 0.07183(12) 0.04039(9) 0.35380(8) 0.0230(3) Uani 1 1 d . . . . .
C42 C 0.13257(13) 0.03153(10) 0.41609(8) 0.0287(3) Uani 1 1 d . . . . .
H42 H 0.1288 0.0673 0.4474 0.034 Uiso 1 1 calc R U . . .
C43 C 0.19977(14) -0.02923(11) 0.43401(8) 0.0325(4) Uani 1 1 d D . . . .
C44 C 0.20345(15) -0.07825(10) 0.38530(9) 0.0341(4) Uani 1 1 d . . . . .
H44 H 0.2507 -0.1186 0.3944 0.041 Uiso 1 1 calc R U . . .
C45 C 0.13909(14) -0.06865(10) 0.32412(8) 0.0297(3) Uani 1 1 d . . . . .
H45 H 0.1412 -0.1040 0.2921 0.036 Uiso 1 1 calc R U . . .
C46A C 0.2530(5) -0.0472(4) 0.5052(2) 0.0296(14) Uani 0.5 1 d D . P A 1
C47A C 0.3182(4) 0.0230(3) 0.5323(3) 0.0496(11) Uani 0.5 1 d D . P A 1
H47A H 0.3656 0.0315 0.5085 0.060 Uiso 0.5 1 calc R U P A 1
H47B H 0.2747 0.0675 0.5282 0.060 Uiso 0.5 1 calc R U P A 1
H47C H 0.3555 0.0146 0.5775 0.060 Uiso 0.5 1 calc R U P A 1
C48A C 0.1784(4) -0.0617(3) 0.54131(19) 0.0437(9) Uani 0.5 1 d D . P A 1
H48A H 0.1322 -0.0187 0.5354 0.052 Uiso 0.5 1 calc R U P A 1
H48B H 0.1402 -0.1079 0.5249 0.052 Uiso 0.5 1 calc R U P A 1
H48C H 0.2149 -0.0679 0.5869 0.052 Uiso 0.5 1 calc R U P A 1
C49A C 0.3277(5) -0.1129(4) 0.5127(3) 0.0638(18) Uani 0.5 1 d D . P A 1
H49A H 0.3743 -0.1014 0.4888 0.077 Uiso 0.5 1 calc R U P A 1
H49B H 0.3656 -0.1196 0.5580 0.077 Uiso 0.5 1 calc R U P A 1
H49C H 0.2908 -0.1595 0.4960 0.077 Uiso 0.5 1 calc R U P A 1
C46B C 0.2762(5) -0.0360(4) 0.5010(3) 0.0339(16) Uani 0.5 1 d D . P A 2
C47B C 0.2690(5) 0.0274(3) 0.5455(2) 0.0524(13) Uani 0.5 1 d D . P A 2
H47D H 0.2840 0.0758 0.5286 0.063 Uiso 0.5 1 calc R U P A 2
H47E H 0.2009 0.0290 0.5487 0.063 Uiso 0.5 1 calc R U P A 2
H47F H 0.3175 0.0186 0.5879 0.063 Uiso 0.5 1 calc R U P A 2
C48B C 0.3862(4) -0.0356(4) 0.4997(3) 0.0686(16) Uani 0.5 1 d D . P A 2
H48D H 0.3950 -0.0759 0.4714 0.082 Uiso 0.5 1 calc R U P A 2
H48E H 0.4010 0.0135 0.4840 0.082 Uiso 0.5 1 calc R U P A 2
H48F H 0.4321 -0.0441 0.5430 0.082 Uiso 0.5 1 calc R U P A 2
C49B C 0.2541(8) -0.1129(4) 0.5237(3) 0.109(4) Uani 0.5 1 d D . P A 2
H49D H 0.2597 -0.1518 0.4933 0.131 Uiso 0.5 1 calc R U P A 2
H49E H 0.3024 -0.1235 0.5659 0.131 Uiso 0.5 1 calc R U P A 2
H49F H 0.1857 -0.1132 0.5267 0.131 Uiso 0.5 1 calc R U P A 2
S1 S -0.18896(4) 0.03590(3) 0.06303(2) 0.03618(10) Uani 1 1 d . . . . .
F11 F -0.38349(16) 0.02049(19) 0.03004(12) 0.1249(10) Uani 1 1 d . . . . .
F12 F -0.32791(19) 0.13230(16) 0.06298(12) 0.1210(9) Uani 1 1 d . . . . .
F13 F -0.31154(15) 0.04052(17) 0.12934(9) 0.1001(7) Uani 1 1 d . . . . .
O11 O -0.12085(12) 0.08004(9) 0.11451(7) 0.0473(4) Uani 1 1 d . . . . .
O12 O -0.17851(17) -0.04361(10) 0.07539(9) 0.0642(5) Uani 1 1 d . . . . .
O13 O -0.19600(15) 0.05920(11) 0.00002(7) 0.0605(5) Uani 1 1 d . . . . .
C10 C -0.3102(2) 0.0585(2) 0.07119(14) 0.0685(8) Uani 1 1 d . . . . .
S2 S -0.14611(3) -0.10877(3) 0.31725(2) 0.03048(9) Uani 1 1 d . . . . .
F21 F -0.12942(17) -0.15117(14) 0.43385(9) 0.0934(7) Uani 1 1 d . . . . .
F22 F -0.09506(17) -0.23686(10) 0.37684(11) 0.0948(7) Uani 1 1 d . . . . .
F23 F 0.01013(13) -0.14888(15) 0.41229(9) 0.0995(7) Uani 1 1 d . . . . .
O21 O -0.08760(12) -0.12988(9) 0.27603(7) 0.0452(3) Uani 1 1 d . . . . .
O22 O -0.12991(13) -0.03157(9) 0.33773(9) 0.0511(4) Uani 1 1 d . . . . .
O23 O -0.24820(12) -0.13376(10) 0.29721(9) 0.0516(4) Uani 1 1 d . . . . .
C20 C -0.0868(2) -0.16389(16) 0.38880(12) 0.0558(6) Uani 1 1 d . . . . .
S3 S 0.36602(3) -0.15692(3) 0.25572(2) 0.03317(10) Uani 1 1 d . . . . .
F31 F 0.55035(15) -0.13064(19) 0.32673(13) 0.1293(10) Uani 1 1 d . . . . .
F32 F 0.4392(2) -0.0728(2) 0.35575(15) 0.1730(17) Uani 1 1 d . . . . .
F33 F 0.4586(2) -0.1902(2) 0.37310(11) 0.1819(18) Uani 1 1 d . . . . .
O31 O 0.27548(11) -0.16686(9) 0.27268(8) 0.0458(3) Uani 1 1 d . . . . .
O32 O 0.40350(15) -0.22574(10) 0.23717(10) 0.0622(5) Uani 1 1 d . . . . .
O33 O 0.36772(14) -0.09353(10) 0.21593(9) 0.0600(5) Uani 1 1 d . . . . .
C30 C 0.4586(3) -0.1357(3) 0.33116(16) 0.0943(13) Uani 1 1 d . . . . .
N1S N 0.5900(5) 0.1352(3) 0.3188(2) 0.227(4) Uani 1 1 d . . . . .
C1S C 0.6016(3) 0.0873(2) 0.29126(15) 0.1017(15) Uani 1 1 d . . . . .
C2S C 0.6089(4) 0.0211(2) 0.25609(19) 0.1095(16) Uani 1 1 d . . . . .
H2SA H 0.6468 -0.0179 0.2855 0.131 Uiso 1 1 calc R U . . .
H2SB H 0.6436 0.0334 0.2251 0.131 Uiso 1 1 calc R U . . .
H2SC H 0.5413 0.0022 0.2335 0.131 Uiso 1 1 calc R U . . .

loop_
_atom_site_aniso_label
_atom_site_aniso_U_11
_atom_site_aniso_U_22
_atom_site_aniso_U_33
_atom_site_aniso_U_23
_atom_site_aniso_U_13
_atom_site_aniso_U_12
Sb 0.02781(6) 0.01993(6) 0.02124(6) -0.00130(3) 0.00911(4) 0.00033(4)
N1 0.0333(7) 0.0209(6) 0.0255(7) -0.0026(5) 0.0124(6) -0.0015(5)
N2 0.0343(7) 0.0197(6) 0.0292(7) -0.0016(5) 0.0155(6) -0.0015(5)
N3 0.0303(7) 0.0221(6) 0.0241(6) -0.0009(5) 0.0093(5) 0.0029(5)
N4 0.0264(7) 0.0226(6) 0.0225(7) -0.0011(5) 0.0085(5) 0.0022(5)
C11 0.0302(8) 0.0205(7) 0.0197(7) -0.0002(5) 0.0071(6) 0.0005(6)
C12 0.0335(8) 0.0243(8) 0.0262(8) -0.0018(6) 0.0127(7) 0.0012(6)
C13 0.0342(9) 0.0237(8) 0.0274(8) -0.0051(6) 0.0097(7) 0.0015(6)
C14 0.0420(10) 0.0217(8) 0.0369(9) -0.0056(7) 0.0160(8) -0.0045(7)
C15 0.0407(10) 0.0243(8) 0.0365(9) -0.0044(7) 0.0192(8) -0.0055(7)
C16 0.0447(10) 0.0270(9) 0.0431(10) -0.0119(8) 0.0190(9) 0.0010(8)
C17 0.0546(13) 0.0416(12) 0.0724(16) -0.0174(11) 0.0371(12) 0.0013(10)
C18 0.0635(16) 0.094(2) 0.0610(17) -0.0508(16) 0.0084(13) 0.0083(15)
C19 0.110(2) 0.0337(12) 0.104(2) 0.0104(13) 0.069(2) 0.0250(14)
C21 0.0301(8) 0.0204(7) 0.0204(7) 0.0004(5) 0.0081(6) 0.0011(6)
C22 0.0341(9) 0.0248(8) 0.0291(8) 0.0001(6) 0.0138(7) 0.0013(7)
C23 0.0333(9) 0.0269(8) 0.0293(8) 0.0014(6) 0.0121(7) -0.0032(7)
C24 0.0490(11) 0.0222(8) 0.0484(11) -0.0057(7) 0.0258(9) -0.0071(7)
C25 0.0493(11) 0.0224(8) 0.0481(11) -0.0070(7) 0.0291(9) -0.0035(7)
C26 0.0400(10) 0.0332(9) 0.0476(11) -0.0007(8) 0.0227(9) -0.0077(8)
C27 0.0563(14) 0.0489(13) 0.100(2) -0.0087(14) 0.0531(15) -0.0077(11)
C28 0.0479(13) 0.0671(17) 0.0808(19) -0.0257(15) 0.0277(13) -0.0242(12)
C29 0.0764(18) 0.0694(18) 0.0671(17) 0.0274(14) 0.0401(15) -0.0025(14)
C31 0.0257(7) 0.0204(7) 0.0252(7) 0.0002(6) 0.0096(6) 0.0009(6)
C32 0.0304(8) 0.0233(7) 0.0248(7) -0.0020(6) 0.0096(6) 0.0018(6)
C33 0.0310(8) 0.0217(7) 0.0302(8) -0.0012(6) 0.0136(7) 0.0022(6)
C34 0.0362(9) 0.0273(8) 0.0298(8) 0.0011(7) 0.0103(7) 0.0096(7)
C35 0.0358(9) 0.0279(8) 0.0256(8) 0.0007(6) 0.0075(7) 0.0070(7)
C36 0.0425(10) 0.0239(8) 0.0313(9) -0.0023(6) 0.0154(8) 0.0080(7)
C37 0.0576(13) 0.0360(10) 0.0328(10) -0.0079(8) 0.0125(9) 0.0111(9)
C38 0.0476(12) 0.0539(13) 0.0482(12) -0.0056(10) 0.0215(10) 0.0177(10)
C39 0.0806(17) 0.0245(9) 0.0509(13) -0.0038(8) 0.0304(12) -0.0006(10)
C41 0.0265(7) 0.0193(7) 0.0252(7) -0.0019(6) 0.0112(6) 0.0005(6)
C42 0.0331(9) 0.0255(8) 0.0266(8) -0.0023(6) 0.0080(7) 0.0031(7)
C43 0.0372(9) 0.0313(9) 0.0260(8) -0.0003(7) 0.0057(7) 0.0074(7)
C44 0.0386(10) 0.0296(9) 0.0316(9) -0.0010(7) 0.0075(7) 0.0125(7)
C45 0.0347(9) 0.0269(8) 0.0280(8) -0.0024(6) 0.0105(7) 0.0066(7)
C46A 0.036(3) 0.027(3) 0.021(2) 0.0002(16) 0.0021(18) 0.003(2)
C47A 0.047(3) 0.050(3) 0.040(3) 0.000(2) -0.003(2) -0.004(2)
C48A 0.057(3) 0.051(2) 0.0244(18) 0.0061(16) 0.0134(17) -0.003(2)
C49A 0.079(4) 0.068(4) 0.033(2) 0.004(2) 0.001(3) 0.042(3)
C46B 0.039(3) 0.029(3) 0.029(2) 0.0031(18) 0.005(2) 0.002(2)
C47B 0.064(4) 0.055(3) 0.027(2) -0.0057(19) -0.002(2) 0.012(3)
C48B 0.047(3) 0.098(5) 0.049(3) -0.007(3) -0.001(2) 0.025(3)
C49B 0.185(9) 0.062(4) 0.037(3) 0.023(3) -0.029(5) -0.052(5)
S1 0.0460(3) 0.0376(2) 0.0234(2) 0.00252(17) 0.00860(18) 0.0016(2)
F11 0.0510(11) 0.229(3) 0.0825(15) -0.0294(17) 0.0040(10) -0.0338(15)
F12 0.1148(18) 0.128(2) 0.1158(18) 0.0118(15) 0.0304(15) 0.0794(16)
F13 0.0740(12) 0.177(2) 0.0641(11) -0.0040(13) 0.0422(10) -0.0117(14)
O11 0.0520(9) 0.0522(9) 0.0346(7) -0.0030(7) 0.0093(7) -0.0136(7)
O12 0.1007(15) 0.0383(9) 0.0485(10) 0.0000(7) 0.0163(10) 0.0061(9)
O13 0.0832(13) 0.0713(12) 0.0282(7) 0.0090(7) 0.0192(8) -0.0003(10)
C10 0.0472(14) 0.105(3) 0.0501(15) -0.0023(15) 0.0110(12) 0.0073(15)
S2 0.0333(2) 0.0290(2) 0.0314(2) -0.00166(16) 0.01343(17) -0.00445(16)
F21 0.1117(15) 0.1326(18) 0.0560(10) 0.0318(11) 0.0550(11) 0.0267(13)
F22 0.1179(16) 0.0552(10) 0.1348(18) 0.0464(11) 0.0735(15) 0.0282(10)
F23 0.0549(10) 0.160(2) 0.0704(12) 0.0516(13) 0.0010(9) 0.0022(11)
O21 0.0577(9) 0.0489(9) 0.0376(8) -0.0052(6) 0.0273(7) -0.0043(7)
O22 0.0531(9) 0.0334(8) 0.0752(11) -0.0137(7) 0.0324(9) -0.0100(7)
O23 0.0363(8) 0.0523(9) 0.0635(10) -0.0072(8) 0.0120(7) -0.0122(7)
C20 0.0558(14) 0.0699(17) 0.0496(13) 0.0220(12) 0.0280(11) 0.0096(12)
S3 0.0327(2) 0.0315(2) 0.0354(2) 0.00504(17) 0.01089(18) 0.00360(17)
F31 0.0486(11) 0.203(3) 0.1160(19) 0.0049(19) -0.0030(11) -0.0406(14)
F32 0.162(3) 0.237(4) 0.139(2) -0.141(3) 0.075(2) -0.118(3)
F33 0.149(2) 0.288(4) 0.0596(13) 0.073(2) -0.0371(14) -0.101(3)
O31 0.0381(8) 0.0450(8) 0.0597(10) -0.0020(7) 0.0232(7) 0.0030(6)
O32 0.0732(12) 0.0407(9) 0.0917(14) 0.0113(9) 0.0530(11) 0.0150(8)
O33 0.0627(11) 0.0469(9) 0.0719(12) 0.0270(9) 0.0235(9) 0.0089(8)
C30 0.068(2) 0.152(4) 0.0528(17) -0.001(2) 0.0033(15) -0.046(2)
N1S 0.275(6) 0.230(6) 0.091(3) -0.080(3) -0.062(3) 0.200(5)
C1S 0.117(3) 0.118(3) 0.0472(15) -0.0149(17) -0.0077(17) 0.080(3)
C2S 0.156(4) 0.101(3) 0.069(2) -0.001(2) 0.032(2) 0.069(3)

_geom_special_details            
; 
 All esds (except the esd in the dihedral angle between two l.s. planes) 
 are estimated using the full covariance matrix.  The cell esds are taken 
 into account individually in the estimation of esds in distances, angles 
 and torsion angles; correlations between esds in cell parameters are only 
 used when they are defined by crystal symmetry.  An approximate (isotropic) 
 treatment of cell esds is used for estimating esds involving l.s. planes. 
;

loop_
_geom_bond_atom_site_label_1
_geom_bond_atom_site_label_2
_geom_bond_distance
_geom_bond_site_symmetry_2
_geom_bond_publ_flag
Sb N2 2.1977(14) . ?
Sb N4 2.2184(15) . ?
Sb N1 2.2691(14) . ?
Sb N3 2.3105(14) . ?
Sb O11 2.5864(16) . ?
Sb O21 2.7667(15) . ?
Sb O12 3.1125(19) . ?
Sb O22 3.3434(17) . ?
N1 C11 1.346(2) . ?
N1 C15 1.348(2) . ?
N2 C25 1.346(2) . ?
N2 C21 1.357(2) . ?
N3 C31 1.346(2) . ?
N3 C35 1.347(2) . ?
N4 C45 1.342(2) . ?
N4 C41 1.359(2) . ?
C11 C12 1.387(2) . ?
C11 C21 1.477(2) . ?
C12 C13 1.394(2) . ?
C13 C14 1.394(3) . ?
C13 C16 1.526(2) . ?
C14 C15 1.376(2) . ?
C16 C18 1.519(3) . ?
C16 C17 1.529(3) . ?
C16 C19 1.534(3) . ?
C21 C22 1.386(2) . ?
C22 C23 1.394(2) . ?
C23 C24 1.394(3) . ?
C23 C26 1.525(2) . ?
C24 C25 1.370(3) . ?
C26 C27 1.523(3) . ?
C26 C29 1.533(3) . ?
C26 C28 1.536(3) . ?
C31 C32 1.390(2) . ?
C31 C41 1.486(2) . ?
C32 C33 1.394(2) . ?
C33 C34 1.398(2) . ?
C33 C36 1.526(2) . ?
C34 C35 1.378(2) . ?
C36 C37 1.530(3) . ?
C36 C38 1.535(3) . ?
C36 C39 1.540(3) . ?
C41 C42 1.378(2) . ?
C42 C43 1.400(2) . ?
C43 C44 1.392(2) . ?
C43 C46B 1.532(6) . ?
C43 C46A 1.543(5) . ?
C44 C45 1.376(3) . ?
C46A C48A 1.521(6) . ?
C46A C49A 1.536(7) . ?
C46A C47A 1.544(7) . ?
C46B C47B 1.512(7) . ?
C46B C49B 1.513(7) . ?
C46B C48B 1.549(7) . ?
S1 O13 1.4217(16) . ?
S1 O12 1.4285(18) . ?
S1 O11 1.4572(15) . ?
S1 C10 1.808(3) . ?
F11 C10 1.319(4) . ?
F12 C10 1.328(4) . ?
F13 C10 1.326(3) . ?
S2 O23 1.4273(15) . ?
S2 O22 1.4313(15) . ?
S2 O21 1.4506(14) . ?
S2 C20 1.816(2) . ?
F21 C20 1.329(3) . ?
F22 C20 1.313(3) . ?
F23 C20 1.319(3) . ?
S3 O33 1.4266(16) . ?
S3 O32 1.4330(17) . ?
S3 O31 1.4413(15) . ?
S3 C30 1.797(3) . ?
F31 C30 1.322(4) . ?
F32 C30 1.301(6) . ?
F33 C30 1.334(5) . ?
N1S C1S 1.083(4) . ?
C1S C2S 1.424(5) . ?

loop_
_geom_angle_atom_site_label_1
_geom_angle_atom_site_label_2
_geom_angle_atom_site_label_3
_geom_angle
_geom_angle_site_symmetry_1
_geom_angle_site_symmetry_3
_geom_angle_publ_flag
N2 Sb N4 81.98(5) . . ?
N2 Sb N1 72.43(5) . . ?
N4 Sb N1 89.17(5) . . ?
N2 Sb N3 86.70(5) . . ?
N4 Sb N3 71.42(5) . . ?
N1 Sb N3 153.45(5) . . ?
N2 Sb O11 71.61(5) . . ?
N4 Sb O11 144.15(5) . . ?
N1 Sb O11 104.88(5) . . ?
N3 Sb O11 83.03(5) . . ?
N2 Sb O21 140.67(5) . . ?
N4 Sb O21 73.05(5) . . ?
N1 Sb O21 77.22(5) . . ?
N3 Sb O21 112.41(5) . . ?
O11 Sb O21 141.73(5) . . ?
N2 Sb O12 95.83(6) . . ?
N4 Sb O12 161.88(5) . . ?
N1 Sb O12 73.11(5) . . ?
N3 Sb O12 126.56(5) . . ?
O11 Sb O12 48.56(5) . . ?
O21 Sb O12 98.71(5) . . ?
N2 Sb O22 143.20(5) . . ?
N4 Sb O22 65.05(5) . . ?
N1 Sb O22 120.40(4) . . ?
N3 Sb O22 68.22(4) . . ?
O11 Sb O22 127.91(5) . . ?
O21 Sb O22 44.86(4) . . ?
O12 Sb O22 120.60(5) . . ?
C11 N1 C15 119.21(14) . . ?
C11 N1 Sb 117.08(10) . . ?
C15 N1 Sb 122.50(12) . . ?
C25 N2 C21 118.64(15) . . ?
C25 N2 Sb 122.59(12) . . ?
C21 N2 Sb 118.74(11) . . ?
C31 N3 C35 119.26(14) . . ?
C31 N3 Sb 116.10(10) . . ?
C35 N3 Sb 122.86(11) . . ?
C45 N4 C41 118.92(15) . . ?
C45 N4 Sb 122.00(11) . . ?
C41 N4 Sb 118.63(11) . . ?
N1 C11 C12 121.65(15) . . ?
N1 C11 C21 114.72(14) . . ?
C12 C11 C21 123.63(15) . . ?
C11 C12 C13 119.82(16) . . ?
C12 C13 C14 117.36(15) . . ?
C12 C13 C16 122.44(16) . . ?
C14 C13 C16 120.17(16) . . ?
C15 C14 C13 120.41(16) . . ?
N1 C15 C14 121.50(16) . . ?
C18 C16 C13 107.25(17) . . ?
C18 C16 C17 109.0(2) . . ?
C13 C16 C17 112.50(16) . . ?
C18 C16 C19 111.2(2) . . ?
C13 C16 C19 109.34(17) . . ?
C17 C16 C19 107.6(2) . . ?
N2 C21 C22 121.10(14) . . ?
N2 C21 C11 116.07(15) . . ?
C22 C21 C11 122.83(15) . . ?
C21 C22 C23 120.70(16) . . ?
C22 C23 C24 116.76(16) . . ?
C22 C23 C26 122.97(16) . . ?
C24 C23 C26 120.26(16) . . ?
C25 C24 C23 120.47(17) . . ?
N2 C25 C24 122.34(17) . . ?
C27 C26 C23 112.00(17) . . ?
C27 C26 C29 109.2(2) . . ?
C23 C26 C29 107.27(18) . . ?
C27 C26 C28 109.9(2) . . ?
C23 C26 C28 109.18(18) . . ?
C29 C26 C28 109.2(2) . . ?
N3 C31 C32 121.15(15) . . ?
N3 C31 C41 114.90(14) . . ?
C32 C31 C41 123.93(15) . . ?
C31 C32 C33 120.45(15) . . ?
C32 C33 C34 117.05(15) . . ?
C32 C33 C36 123.37(15) . . ?
C34 C33 C36 119.56(15) . . ?
C35 C34 C33 120.12(16) . . ?
N3 C35 C34 121.95(16) . . ?
C33 C36 C37 112.13(15) . . ?
C33 C36 C38 109.11(16) . . ?
C37 C36 C38 108.99(17) . . ?
C33 C36 C39 107.53(15) . . ?
C37 C36 C39 108.84(18) . . ?
C38 C36 C39 110.22(18) . . ?
N4 C41 C42 120.77(15) . . ?
N4 C41 C31 115.76(14) . . ?
C42 C41 C31 123.46(14) . . ?
C41 C42 C43 121.19(16) . . ?
C44 C43 C42 116.33(16) . . ?
C44 C43 C46B 120.7(3) . . ?
C42 C43 C46B 122.4(3) . . ?
C44 C43 C46A 122.2(3) . . ?
C42 C43 C46A 120.7(3) . . ?
C45 C44 C43 120.46(16) . . ?
N4 C45 C44 122.17(16) . . ?
C48A C46A C49A 111.9(5) . . ?
C48A C46A C43 112.1(4) . . ?
C49A C46A C43 111.0(4) . . ?
C48A C46A C47A 110.7(5) . . ?
C49A C46A C47A 105.3(5) . . ?
C43 C46A C47A 105.5(4) . . ?
C47B C46B C49B 112.8(6) . . ?
C47B C46B C43 113.5(5) . . ?
C49B C46B C43 103.6(4) . . ?
C47B C46B C48B 106.1(5) . . ?
C49B C46B C48B 108.6(7) . . ?
C43 C46B C48B 112.3(4) . . ?
O13 S1 O12 116.23(11) . . ?
O13 S1 O11 115.66(11) . . ?
O12 S1 O11 111.98(11) . . ?
O13 S1 C10 104.75(13) . . ?
O12 S1 C10 103.94(15) . . ?
O11 S1 C10 102.12(12) . . ?
S1 O11 Sb 110.13(9) . . ?
S1 O12 Sb 87.92(8) . . ?
F11 C10 F13 107.3(3) . . ?
F11 C10 F12 109.5(3) . . ?
F13 C10 F12 107.9(3) . . ?
F11 C10 S1 111.8(2) . . ?
F13 C10 S1 110.1(2) . . ?
F12 C10 S1 110.1(2) . . ?
O23 S2 O22 115.84(10) . . ?
O23 S2 O21 115.81(10) . . ?
O22 S2 O21 112.17(9) . . ?
O23 S2 C20 104.08(12) . . ?
O22 S2 C20 104.63(13) . . ?
O21 S2 C20 102.22(11) . . ?
S2 O21 Sb 111.09(8) . . ?
S2 O22 Sb 86.52(7) . . ?
F22 C20 F23 106.9(2) . . ?
F22 C20 F21 106.5(2) . . ?
F23 C20 F21 108.8(3) . . ?
F22 C20 S2 111.3(2) . . ?
F23 C20 S2 111.50(17) . . ?
F21 C20 S2 111.57(18) . . ?
O33 S3 O32 114.28(11) . . ?
O33 S3 O31 116.18(10) . . ?
O32 S3 O31 113.71(10) . . ?
O33 S3 C30 104.95(16) . . ?
O32 S3 C30 102.62(19) . . ?
O31 S3 C30 102.89(14) . . ?
F32 C30 F31 108.0(3) . . ?
F32 C30 F33 106.3(4) . . ?
F31 C30 F33 108.1(4) . . ?
F32 C30 S3 112.3(3) . . ?
F31 C30 S3 112.4(3) . . ?
F33 C30 S3 109.4(3) . . ?
N1S C1S C2S 174.5(7) . . ?

loop_
_geom_torsion_atom_site_label_1
_geom_torsion_atom_site_label_2
_geom_torsion_atom_site_label_3
_geom_torsion_atom_site_label_4
_geom_torsion
_geom_torsion_site_symmetry_1
_geom_torsion_site_symmetry_2
_geom_torsion_site_symmetry_3
_geom_torsion_site_symmetry_4
_geom_torsion_publ_flag
N2 Sb N1 C11 -8.74(11) . . . . ?
N4 Sb N1 C11 -90.59(12) . . . . ?
N3 Sb N1 C11 -48.51(18) . . . . ?
O11 Sb N1 C11 56.01(12) . . . . ?
O21 Sb N1 C11 -163.40(13) . . . . ?
O12 Sb N1 C11 93.23(12) . . . . ?
O22 Sb N1 C11 -150.75(11) . . . . ?
N2 Sb N1 C15 -176.04(15) . . . . ?
N4 Sb N1 C15 102.11(14) . . . . ?
N3 Sb N1 C15 144.20(14) . . . . ?
O11 Sb N1 C15 -111.28(14) . . . . ?
O21 Sb N1 C15 29.31(14) . . . . ?
O12 Sb N1 C15 -74.06(14) . . . . ?
O22 Sb N1 C15 41.96(15) . . . . ?
N4 Sb N2 C25 -85.00(16) . . . . ?
N1 Sb N2 C25 -176.68(16) . . . . ?
N3 Sb N2 C25 -13.32(15) . . . . ?
O11 Sb N2 C25 70.42(15) . . . . ?
O21 Sb N2 C25 -135.48(14) . . . . ?
O12 Sb N2 C25 113.12(15) . . . . ?
O22 Sb N2 C25 -59.11(18) . . . . ?
N4 Sb N2 C21 96.93(13) . . . . ?
N1 Sb N2 C21 5.25(12) . . . . ?
N3 Sb N2 C21 168.61(13) . . . . ?
O11 Sb N2 C21 -107.65(13) . . . . ?
O21 Sb N2 C21 46.45(16) . . . . ?
O12 Sb N2 C21 -64.96(13) . . . . ?
O22 Sb N2 C21 122.82(12) . . . . ?
N2 Sb N3 C31 -98.36(12) . . . . ?
N4 Sb N3 C31 -15.72(11) . . . . ?
N1 Sb N3 C31 -60.72(17) . . . . ?
O11 Sb N3 C31 -170.23(12) . . . . ?
O21 Sb N3 C31 46.16(13) . . . . ?
O12 Sb N3 C31 166.82(11) . . . . ?
O22 Sb N3 C31 54.10(11) . . . . ?
N2 Sb N3 C35 96.95(14) . . . . ?
N4 Sb N3 C35 179.59(15) . . . . ?
N1 Sb N3 C35 134.60(14) . . . . ?
O11 Sb N3 C35 25.09(14) . . . . ?
O21 Sb N3 C35 -118.53(14) . . . . ?
O12 Sb N3 C35 2.13(16) . . . . ?
O22 Sb N3 C35 -110.59(14) . . . . ?
N2 Sb N4 C45 -84.29(14) . . . . ?
N1 Sb N4 C45 -11.92(14) . . . . ?
N3 Sb N4 C45 -173.50(15) . . . . ?
O11 Sb N4 C45 -126.65(14) . . . . ?
O21 Sb N4 C45 64.97(13) . . . . ?
O12 Sb N4 C45 -0.1(3) . . . . ?
O22 Sb N4 C45 112.48(14) . . . . ?
N2 Sb N4 C41 103.50(12) . . . . ?
N1 Sb N4 C41 175.87(12) . . . . ?
N3 Sb N4 C41 14.30(11) . . . . ?
O11 Sb N4 C41 61.14(16) . . . . ?
O21 Sb N4 C41 -107.24(12) . . . . ?
O12 Sb N4 C41 -172.27(15) . . . . ?
O22 Sb N4 C41 -59.73(11) . . . . ?
C15 N1 C11 C12 -1.6(2) . . . . ?
Sb N1 C11 C12 -169.30(12) . . . . ?
C15 N1 C11 C21 178.51(16) . . . . ?
Sb N1 C11 C21 10.78(18) . . . . ?
N1 C11 C12 C13 -0.3(3) . . . . ?
C21 C11 C12 C13 179.56(16) . . . . ?
C11 C12 C13 C14 2.0(3) . . . . ?
C11 C12 C13 C16 179.73(17) . . . . ?
C12 C13 C14 C15 -1.7(3) . . . . ?
C16 C13 C14 C15 -179.54(18) . . . . ?
C11 N1 C15 C14 1.8(3) . . . . ?
Sb N1 C15 C14 168.85(14) . . . . ?
C13 C14 C15 N1 -0.2(3) . . . . ?
C12 C13 C16 C18 -102.7(2) . . . . ?
C14 C13 C16 C18 75.0(3) . . . . ?
C12 C13 C16 C17 17.2(3) . . . . ?
C14 C13 C16 C17 -165.1(2) . . . . ?
C12 C13 C16 C19 136.7(2) . . . . ?
C14 C13 C16 C19 -45.6(3) . . . . ?
C25 N2 C21 C22 0.3(3) . . . . ?
Sb N2 C21 C22 178.46(13) . . . . ?
C25 N2 C21 C11 -179.76(16) . . . . ?
Sb N2 C21 C11 -1.6(2) . . . . ?
N1 C11 C21 N2 -6.2(2) . . . . ?
C12 C11 C21 N2 173.91(16) . . . . ?
N1 C11 C21 C22 173.75(16) . . . . ?
C12 C11 C21 C22 -6.2(3) . . . . ?
N2 C21 C22 C23 0.2(3) . . . . ?
C11 C21 C22 C23 -179.75(16) . . . . ?
C21 C22 C23 C24 -0.1(3) . . . . ?
C21 C22 C23 C26 -179.12(17) . . . . ?
C22 C23 C24 C25 -0.4(3) . . . . ?
C26 C23 C24 C25 178.6(2) . . . . ?
C21 N2 C25 C24 -0.9(3) . . . . ?
Sb N2 C25 C24 -178.94(16) . . . . ?
C23 C24 C25 N2 0.9(3) . . . . ?
C22 C23 C26 C27 -12.7(3) . . . . ?
C24 C23 C26 C27 168.3(2) . . . . ?
C22 C23 C26 C29 107.1(2) . . . . ?
C24 C23 C26 C29 -71.9(3) . . . . ?
C22 C23 C26 C28 -134.6(2) . . . . ?
C24 C23 C26 C28 46.4(3) . . . . ?
C35 N3 C31 C32 -1.0(2) . . . . ?
Sb N3 C31 C32 -166.25(12) . . . . ?
C35 N3 C31 C41 -179.52(15) . . . . ?
Sb N3 C31 C41 15.21(18) . . . . ?
N3 C31 C32 C33 -0.4(3) . . . . ?
C41 C31 C32 C33 178.05(15) . . . . ?
C31 C32 C33 C34 0.9(2) . . . . ?
C31 C32 C33 C36 -177.53(16) . . . . ?
C32 C33 C34 C35 -0.1(3) . . . . ?
C36 C33 C34 C35 178.38(17) . . . . ?
C31 N3 C35 C34 1.8(3) . . . . ?
Sb N3 C35 C34 166.02(14) . . . . ?
C33 C34 C35 N3 -1.3(3) . . . . ?
C32 C33 C36 C37 -3.9(3) . . . . ?
C34 C33 C36 C37 177.73(18) . . . . ?
C32 C33 C36 C38 -124.75(19) . . . . ?
C34 C33 C36 C38 56.9(2) . . . . ?
C32 C33 C36 C39 115.7(2) . . . . ?
C34 C33 C36 C39 -62.7(2) . . . . ?
C45 N4 C41 C42 -3.3(2) . . . . ?
Sb N4 C41 C42 169.14(13) . . . . ?
C45 N4 C41 C31 175.89(15) . . . . ?
Sb N4 C41 C31 -11.66(18) . . . . ?
N3 C31 C41 N4 -2.9(2) . . . . ?
C32 C31 C41 N4 178.62(15) . . . . ?
N3 C31 C41 C42 176.30(16) . . . . ?
C32 C31 C41 C42 -2.2(3) . . . . ?
N4 C41 C42 C43 1.8(3) . . . . ?
C31 C41 C42 C43 -177.31(17) . . . . ?
C41 C42 C43 C44 1.8(3) . . . . ?
C41 C42 C43 C46B 173.2(3) . . . . ?
C41 C42 C43 C46A -168.7(3) . . . . ?
C42 C43 C44 C45 -3.9(3) . . . . ?
C46B C43 C44 C45 -175.4(3) . . . . ?
C46A C43 C44 C45 166.4(3) . . . . ?
C41 N4 C45 C44 1.2(3) . . . . ?
Sb N4 C45 C44 -171.02(14) . . . . ?
C43 C44 C45 N4 2.5(3) . . . . ?
C44 C43 C46A C48A -112.2(4) . . . . ?
C42 C43 C46A C48A 57.7(5) . . . . ?
C44 C43 C46A C49A 13.7(6) . . . . ?
C42 C43 C46A C49A -176.4(4) . . . . ?
C44 C43 C46A C47A 127.3(4) . . . . ?
C42 C43 C46A C47A -62.8(5) . . . . ?
C44 C43 C46B C47B 173.0(4) . . . . ?
C42 C43 C46B C47B 1.9(6) . . . . ?
C44 C43 C46B C49B -64.4(7) . . . . ?
C42 C43 C46B C49B 124.5(6) . . . . ?
C44 C43 C46B C48B 52.6(6) . . . . ?
C42 C43 C46B C48B -118.4(5) . . . . ?
O13 S1 O11 Sb -149.26(10) . . . . ?
O12 S1 O11 Sb -12.98(13) . . . . ?
C10 S1 O11 Sb 97.65(13) . . . . ?
N2 Sb O11 S1 123.20(10) . . . . ?
N4 Sb O11 S1 167.87(7) . . . . ?
N1 Sb O11 S1 57.87(10) . . . . ?
N3 Sb O11 S1 -147.97(10) . . . . ?
O21 Sb O11 S1 -30.25(14) . . . . ?
O12 Sb O11 S1 7.33(8) . . . . ?
O22 Sb O11 S1 -92.65(10) . . . . ?
O13 S1 O12 Sb 146.11(10) . . . . ?
O11 S1 O12 Sb 10.10(10) . . . . ?
C10 S1 O12 Sb -99.38(10) . . . . ?
N2 Sb O12 S1 -66.14(10) . . . . ?
N4 Sb O12 S1 -148.16(13) . . . . ?
N1 Sb O12 S1 -135.77(11) . . . . ?
N3 Sb O12 S1 24.07(13) . . . . ?
O11 Sb O12 S1 -7.02(7) . . . . ?
O21 Sb O12 S1 150.51(9) . . . . ?
O22 Sb O12 S1 108.45(9) . . . . ?
O13 S1 C10 F11 62.2(3) . . . . ?
O12 S1 C10 F11 -60.2(3) . . . . ?
O11 S1 C10 F11 -176.8(2) . . . . ?
O13 S1 C10 F13 -178.6(2) . . . . ?
O12 S1 C10 F13 59.0(3) . . . . ?
O11 S1 C10 F13 -57.6(3) . . . . ?
O13 S1 C10 F12 -59.8(2) . . . . ?
O12 S1 C10 F12 177.8(2) . . . . ?
O11 S1 C10 F12 61.2(2) . . . . ?
O23 S2 O21 Sb 110.21(10) . . . . ?
O22 S2 O21 Sb -25.83(13) . . . . ?
C20 S2 O21 Sb -137.38(11) . . . . ?
N2 Sb O21 S2 138.56(9) . . . . ?
N4 Sb O21 S2 85.57(9) . . . . ?
N1 Sb O21 S2 178.64(10) . . . . ?
N3 Sb O21 S2 24.66(11) . . . . ?
O11 Sb O21 S2 -83.45(11) . . . . ?
O12 Sb O21 S2 -111.00(9) . . . . ?
O22 Sb O21 S2 14.18(7) . . . . ?
O23 S2 O22 Sb -116.33(9) . . . . ?
O21 S2 O22 Sb 19.70(10) . . . . ?
C20 S2 O22 Sb 129.73(9) . . . . ?
O23 S2 C20 F22 58.6(2) . . . . ?
O22 S2 C20 F22 -179.41(17) . . . . ?
O21 S2 C20 F22 -62.3(2) . . . . ?
O23 S2 C20 F23 177.9(2) . . . . ?
O22 S2 C20 F23 -60.1(2) . . . . ?
O21 S2 C20 F23 57.0(2) . . . . ?
O23 S2 C20 F21 -60.2(2) . . . . ?
O22 S2 C20 F21 61.8(2) . . . . ?
O21 S2 C20 F21 178.9(2) . . . . ?
O33 S3 C30 F32 58.6(3) . . . . ?
O32 S3 C30 F32 178.4(3) . . . . ?
O31 S3 C30 F32 -63.3(3) . . . . ?
O33 S3 C30 F31 -63.3(4) . . . . ?
O32 S3 C30 F31 56.4(4) . . . . ?
O31 S3 C30 F31 174.7(3) . . . . ?
O33 S3 C30 F33 176.5(3) . . . . ?
O32 S3 C30 F33 -63.8(4) . . . . ?
O31 S3 C30 F33 54.5(4) . . . . ?

_refine_diff_density_max         0.601
_refine_diff_density_min         -0.561
_refine_diff_density_rms         0.060

_shelx_res_file                  
; 
  
    vic1518.res created by SHELXL-2014/7 
  
  
TITL vic1518 in P2(1)/n 
CELL 0.71073 14.0078 17.6534 22.0396 90.0 108.3395 90.0 
ZERR    4.00  0.0005  0.0006  0.0007  0.0   0.0004  0.0 
LATT 1 
SYMM 0.5-X, 0.5+Y, 0.5-Z 
SFAC C   H   N  O  F  S  SB 
UNIT 164 204 20 36 36 12 4 
SIZE 0.18 0.406 0.498 
TEMP -100 
BIND SB O11 
BIND SB O12 
BIND SB O21 
BIND SB O22 
SADI 0.01 C43 C46A C43 C46B 
DFIX 21 0.01 C46A C47A C46A C48A C46A C49A C46B C47B C46B C48B C46B C49B 
L.S. 4 
ACTA 
CONF 3.15 
WGHT    0.038500    4.044200 
FVAR       0.05925   1.52929 
SB    7   -0.044589   -0.004680    0.213725    11.00000    0.02781    0.01993 = 
         0.02124   -0.00130    0.00911    0.00033 
N1    3    0.033305   -0.100060    0.178758    11.00000    0.03330    0.02087 = 
         0.02554   -0.00257    0.01239   -0.00146 
N2    3    0.079228    0.045387    0.185999    11.00000    0.03428    0.01969 = 
         0.02921   -0.00161    0.01554   -0.00151 
N3    3   -0.046608    0.106729    0.268321    11.00000    0.03030    0.02210 = 
         0.02412   -0.00094    0.00927    0.00294 
N4    3    0.073547   -0.010971    0.308250    11.00000    0.02639    0.02265 = 
         0.02252   -0.00115    0.00853    0.00222 
C11   1    0.103014   -0.080365    0.151319    11.00000    0.03020    0.02047 = 
         0.01965   -0.00020    0.00712    0.00054 
C12   1    0.143034   -0.132754    0.119147    11.00000    0.03351    0.02432 = 
         0.02625   -0.00183    0.01274    0.00120 
AFIX  43 
H12   2    0.191892   -0.117420    0.099964    11.00000   -1.20000 
AFIX   0 
C13   1    0.111394   -0.207965    0.115026    11.00000    0.03418    0.02366 = 
         0.02739   -0.00507    0.00968    0.00148 
C14   1    0.037282   -0.226429    0.142406    11.00000    0.04198    0.02169 = 
         0.03695   -0.00564    0.01596   -0.00452 
AFIX  43 
H14   2    0.012471   -0.276827    0.139532    11.00000   -1.20000 
AFIX   0 
C15   1   -0.000183   -0.172111    0.173577    11.00000    0.04066    0.02429 = 
         0.03649   -0.00441    0.01917   -0.00548 
AFIX  43 
H15   2   -0.050801   -0.185699    0.191861    11.00000   -1.20000 
AFIX   0 
C16   1    0.152080   -0.268305    0.080096    11.00000    0.04471    0.02704 = 
         0.04305   -0.01193    0.01897    0.00097 
C17   1    0.249756   -0.243975    0.068675    11.00000    0.05464    0.04164 = 
         0.07244   -0.01736    0.03707    0.00127 
AFIX  33 
H17A  2    0.301617   -0.235160    0.109843    11.00000   -1.20000 
H17B  2    0.272080   -0.283970    0.045400    11.00000   -1.20000 
H17C  2    0.238191   -0.197195    0.043460    11.00000   -1.20000 
AFIX   0 
C18   1    0.072338   -0.281788    0.016007    11.00000    0.06346    0.09426 = 
         0.06104   -0.05079    0.00842    0.00829 
AFIX  33 
H18A  2    0.096044   -0.320400   -0.007821    11.00000   -1.20000 
H18B  2    0.010170   -0.299199    0.022965    11.00000   -1.20000 
H18C  2    0.059347   -0.234467   -0.008479    11.00000   -1.20000 
AFIX   0 
C19   1    0.174083   -0.340964    0.120318    11.00000    0.11042    0.03372 = 
         0.10392    0.01036    0.06870    0.02496 
AFIX  33 
H19A  2    0.225661   -0.330666    0.161307    11.00000   -1.20000 
H19B  2    0.112418   -0.358329    0.127979    11.00000   -1.20000 
H19C  2    0.198225   -0.380304    0.097359    11.00000   -1.20000 
AFIX   0 
C21   1    0.132447    0.000306    0.158516    11.00000    0.03009    0.02043 = 
         0.02043    0.00045    0.00805    0.00114 
C22   1    0.209720    0.029358    0.138751    11.00000    0.03406    0.02481 = 
         0.02907    0.00012    0.01385    0.00125 
AFIX  43 
H22   2    0.245862   -0.003242    0.119508    11.00000   -1.20000 
AFIX   0 
C23   1    0.234960    0.105908    0.146810    11.00000    0.03330    0.02687 = 
         0.02932    0.00144    0.01213   -0.00319 
C24   1    0.178843    0.150659    0.175240    11.00000    0.04904    0.02218 = 
         0.04845   -0.00575    0.02584   -0.00709 
AFIX  43 
H24   2    0.193592    0.203103    0.181961    11.00000   -1.20000 
AFIX   0 
C25   1    0.102568    0.119519    0.193552    11.00000    0.04926    0.02243 = 
         0.04811   -0.00702    0.02905   -0.00350 
AFIX  43 
H25   2    0.064817    0.151369    0.212241    11.00000   -1.20000 
AFIX   0 
C26   1    0.318232    0.141189    0.125152    11.00000    0.04000    0.03322 = 
         0.04764   -0.00067    0.02268   -0.00766 
C27   1    0.383924    0.081348    0.108129    11.00000    0.05628    0.04890 = 
         0.09992   -0.00865    0.05306   -0.00767 
AFIX  33 
H27A  2    0.436315    0.106226    0.094501    11.00000   -1.20000 
H27B  2    0.415335    0.049693    0.145639    11.00000   -1.20000 
H27C  2    0.342381    0.049629    0.073297    11.00000   -1.20000 
AFIX   0 
C28   1    0.383129    0.192584    0.178478    11.00000    0.04795    0.06713 = 
         0.08078   -0.02574    0.02768   -0.02418 
AFIX  33 
H28A  2    0.340440    0.230926    0.189195    11.00000   -1.20000 
H28B  2    0.415980    0.161991    0.216415    11.00000   -1.20000 
H28C  2    0.434380    0.217630    0.163854    11.00000   -1.20000 
AFIX   0 
C29   1    0.267370    0.189299    0.065846    11.00000    0.07644    0.06937 = 
         0.06713    0.02743    0.04005   -0.00250 
AFIX  33 
H29A  2    0.225017    0.227886    0.076585    11.00000   -1.20000 
H29B  2    0.318900    0.214048    0.051296    11.00000   -1.20000 
H29C  2    0.225688    0.156708    0.031754    11.00000   -1.20000 
AFIX   0 
C31   1    0.002321    0.105509    0.331568    11.00000    0.02571    0.02038 = 
         0.02518    0.00025    0.00956    0.00086 
C32   1   -0.011095    0.162707    0.371459    11.00000    0.03037    0.02328 = 
         0.02478   -0.00200    0.00965    0.00181 
AFIX  43 
H32   2    0.023893    0.160590    0.416000    11.00000   -1.20000 
AFIX   0 
C33   1   -0.075538    0.223155    0.346556    11.00000    0.03098    0.02168 = 
         0.03023   -0.00121    0.01358    0.00220 
C34   1   -0.125886    0.222498    0.280822    11.00000    0.03616    0.02732 = 
         0.02976    0.00106    0.01029    0.00960 
AFIX  43 
H34   2   -0.170622    0.262524    0.261789    11.00000   -1.20000 
AFIX   0 
C35   1   -0.110747    0.163885    0.243565    11.00000    0.03584    0.02790 = 
         0.02563    0.00068    0.00752    0.00696 
AFIX  43 
H35   2   -0.146605    0.163789    0.199112    11.00000   -1.20000 
AFIX   0 
C36   1   -0.090863    0.289466    0.386950    11.00000    0.04251    0.02388 = 
         0.03126   -0.00229    0.01536    0.00803 
C37   1   -0.033183    0.278857    0.457941    11.00000    0.05758    0.03600 = 
         0.03278   -0.00786    0.01254    0.01108 
AFIX  33 
H37A  2   -0.045050    0.322535    0.482062    11.00000   -1.20000 
H37B  2   -0.056448    0.232629    0.473514    11.00000   -1.20000 
H37C  2    0.038899    0.274611    0.463722    11.00000   -1.20000 
AFIX   0 
C38   1   -0.203410    0.297336    0.378619    11.00000    0.04761    0.05387 = 
         0.04821   -0.00563    0.02149    0.01774 
AFIX  33 
H38A  2   -0.213713    0.339854    0.404463    11.00000   -1.20000 
H38B  2   -0.240510    0.306633    0.333507    11.00000   -1.20000 
H38C  2   -0.227859    0.250544    0.392568    11.00000   -1.20000 
AFIX   0 
C39   1   -0.051967    0.361357    0.362882    11.00000    0.08059    0.02451 = 
         0.05086   -0.00377    0.03040   -0.00059 
AFIX  33 
H39A  2   -0.060820    0.405080    0.387985    11.00000   -1.20000 
H39B  2    0.019551    0.355247    0.367612    11.00000   -1.20000 
H39C  2   -0.089876    0.369502    0.317730    11.00000   -1.20000 
AFIX   0 
C41   1    0.071827    0.040391    0.353802    11.00000    0.02651    0.01931 = 
         0.02518   -0.00192    0.01119    0.00046 
C42   1    0.132565    0.031535    0.416087    11.00000    0.03312    0.02549 = 
         0.02657   -0.00230    0.00797    0.00312 
AFIX  43 
H42   2    0.128763    0.067315    0.447441    11.00000   -1.20000 
AFIX   0 
C43   1    0.199774   -0.029225    0.434006    11.00000    0.03717    0.03134 = 
         0.02597   -0.00033    0.00570    0.00741 
C44   1    0.203446   -0.078252    0.385300    11.00000    0.03860    0.02963 = 
         0.03162   -0.00098    0.00753    0.01249 
AFIX  43 
H44   2    0.250699   -0.118613    0.394358    11.00000   -1.20000 
AFIX   0 
C45   1    0.139092   -0.068647    0.324124    11.00000    0.03474    0.02691 = 
         0.02799   -0.00241    0.01051    0.00660 
AFIX  43 
H45   2    0.141155   -0.104027    0.292081    11.00000   -1.20000 
AFIX   0 
PART   1 
C46A  1    0.252951   -0.047154    0.505191    10.50000    0.03581    0.02683 = 
         0.02147    0.00024    0.00212    0.00278 
C47A  1    0.318152    0.023040    0.532317    10.50000    0.04721    0.04953 = 
         0.04012    0.00015   -0.00330   -0.00399 
AFIX  33 
H47A  2    0.365624    0.031505    0.508480    10.50000   -1.20000 
H47B  2    0.274749    0.067549    0.528164    10.50000   -1.20000 
H47C  2    0.355471    0.014622    0.577527    10.50000   -1.20000 
AFIX   0 
C48A  1    0.178432   -0.061712    0.541311    10.50000    0.05662    0.05057 = 
         0.02443    0.00606    0.01345   -0.00304 
AFIX  33 
H48A  2    0.132178   -0.018691    0.535393    10.50000   -1.20000 
H48B  2    0.140158   -0.107878    0.524903    10.50000   -1.20000 
H48C  2    0.214935   -0.067949    0.586916    10.50000   -1.20000 
AFIX   0 
C49A  1    0.327699   -0.112862    0.512679    10.50000    0.07859    0.06782 = 
         0.03346    0.00380    0.00116    0.04179 
AFIX  33 
H49A  2    0.374319   -0.101410    0.488806    10.50000   -1.20000 
H49B  2    0.365617   -0.119580    0.558010    10.50000   -1.20000 
H49C  2    0.290841   -0.159509    0.495998    10.50000   -1.20000 
AFIX   0 
PART   2 
C46B  1    0.276226   -0.035979    0.500994    10.50000    0.03900    0.02936 = 
         0.02949    0.00309    0.00507    0.00164 
C47B  1    0.269018    0.027440    0.545473    10.50000    0.06398    0.05481 = 
         0.02704   -0.00572   -0.00198    0.01175 
AFIX  33 
H47D  2    0.283992    0.075813    0.528609    10.50000   -1.20000 
H47E  2    0.200868    0.028979    0.548734    10.50000   -1.20000 
H47F  2    0.317523    0.018628    0.587900    10.50000   -1.20000 
AFIX   0 
C48B  1    0.386189   -0.035554    0.499714    10.50000    0.04736    0.09840 = 
         0.04879   -0.00684   -0.00090    0.02487 
AFIX  33 
H48D  2    0.394999   -0.075872    0.471376    10.50000   -1.20000 
H48E  2    0.401005    0.013547    0.483954    10.50000   -1.20000 
H48F  2    0.432113   -0.044067    0.543002    10.50000   -1.20000 
AFIX   0 
C49B  1    0.254057   -0.112903    0.523737    10.50000    0.18527    0.06166 = 
         0.03715    0.02268   -0.02855   -0.05168 
AFIX  33 
H49D  2    0.259731   -0.151812    0.493341    10.50000   -1.20000 
H49E  2    0.302368   -0.123533    0.565882    10.50000   -1.20000 
H49F  2    0.185713   -0.113182    0.526716    10.50000   -1.20000 
AFIX   0 
PART   0 
S1    6   -0.188956    0.035898    0.063035    11.00000    0.04596    0.03761 = 
         0.02336    0.00252    0.00860    0.00159 
F11   5   -0.383491    0.020487    0.030044    11.00000    0.05101    0.22935 = 
         0.08252   -0.02940    0.00397   -0.03378 
F12   5   -0.327907    0.132304    0.062983    11.00000    0.11476    0.12824 = 
         0.11578    0.01179    0.03038    0.07941 
F13   5   -0.311540    0.040524    0.129337    11.00000    0.07402    0.17665 = 
         0.06408   -0.00402    0.04222   -0.01165 
O11   4   -0.120848    0.080038    0.114510    11.00000    0.05200    0.05222 = 
         0.03465   -0.00303    0.00931   -0.01364 
O12   4   -0.178515   -0.043610    0.075391    11.00000    0.10067    0.03829 = 
         0.04851   -0.00002    0.01631    0.00612 
O13   4   -0.196001    0.059201    0.000023    11.00000    0.08315    0.07129 = 
         0.02818    0.00895    0.01921   -0.00026 
C10   1   -0.310184    0.058489    0.071192    11.00000    0.04718    0.10523 = 
         0.05011   -0.00229    0.01096    0.00730 
S2    6   -0.146106   -0.108774    0.317248    11.00000    0.03327    0.02904 = 
         0.03142   -0.00166    0.01343   -0.00445 
F21   5   -0.129415   -0.151174    0.433848    11.00000    0.11169    0.13262 = 
         0.05603    0.03184    0.05503    0.02665 
F22   5   -0.095064   -0.236862    0.376841    11.00000    0.11789    0.05520 = 
         0.13485    0.04641    0.07347    0.02825 
F23   5    0.010131   -0.148880    0.412286    11.00000    0.05486    0.16013 = 
         0.07037    0.05158    0.00103    0.00219 
O21   4   -0.087601   -0.129881    0.276030    11.00000    0.05766    0.04885 = 
         0.03759   -0.00521    0.02729   -0.00434 
O22   4   -0.129908   -0.031565    0.337729    11.00000    0.05312    0.03339 = 
         0.07521   -0.01365    0.03238   -0.01003 
O23   4   -0.248196   -0.133761    0.297214    11.00000    0.03632    0.05232 = 
         0.06354   -0.00716    0.01204   -0.01218 
C20   1   -0.086771   -0.163893    0.388796    11.00000    0.05580    0.06995 = 
         0.04958    0.02203    0.02802    0.00957 
S3    6    0.366020   -0.156923    0.255717    11.00000    0.03270    0.03150 = 
         0.03544    0.00504    0.01089    0.00360 
F31   5    0.550349   -0.130639    0.326733    11.00000    0.04865    0.20325 = 
         0.11597    0.00492   -0.00299   -0.04065 
F32   5    0.439219   -0.072768    0.355750    11.00000    0.16201    0.23742 = 
         0.13914   -0.14099    0.07521   -0.11754 
F33   5    0.458600   -0.190158    0.373097    11.00000    0.14934    0.28774 = 
         0.05963    0.07255   -0.03708   -0.10094 
O31   4    0.275483   -0.166864    0.272682    11.00000    0.03805    0.04504 = 
         0.05971   -0.00200    0.02324    0.00296 
O32   4    0.403505   -0.225735    0.237167    11.00000    0.07320    0.04068 = 
         0.09166    0.01126    0.05305    0.01497 
O33   4    0.367719   -0.093529    0.215930    11.00000    0.06269    0.04693 = 
         0.07195    0.02696    0.02345    0.00889 
C30   1    0.458602   -0.135651    0.331164    11.00000    0.06760    0.15175 = 
         0.05278   -0.00120    0.00331   -0.04595 
N1S   3    0.589967    0.135247    0.318832    11.00000    0.27550    0.23015 = 
         0.09060   -0.07981   -0.06232    0.19986 
C1S   1    0.601648    0.087340    0.291263    11.00000    0.11673    0.11769 = 
         0.04718   -0.01493   -0.00772    0.07983 
C2S   1    0.608914    0.021097    0.256092    11.00000    0.15578    0.10119 = 
         0.06884   -0.00060    0.03162    0.06927 
AFIX 137 
H2SA  2    0.646837   -0.017911    0.285528    11.00000   -1.20000 
H2SB  2    0.643628    0.033432    0.225074    11.00000   -1.20000 
H2SC  2    0.541276    0.002188    0.233472    11.00000   -1.20000 
  
AFIX   0 
HKLF 4 
  
REM  vic1518 in P2(1)/n 
REM R1 =  0.0292 for   11715 Fo > 4sig(Fo)  and  0.0324 for all   12841 data 
REM    651 parameters refined using      7 restraints 
  
END 
  
WGHT      0.0385      4.0442 
  
REM Highest difference peak  0.601,  deepest hole -0.561,  1-sigma level  0.060 
Q1    1   0.5211 -0.0630  0.3091  11.00000  0.05    0.60 
Q2    1   0.6150  0.1548  0.3164  11.00000  0.05    0.57 
Q3    1   0.5325  0.0996  0.3272  11.00000  0.05    0.57 
Q4    1   0.4425 -0.2114  0.2763  11.00000  0.05    0.53 
Q5    1  -0.3656  0.0632  0.0087  11.00000  0.05    0.52 
Q6    1  -0.0211 -0.1963  0.3980  11.00000  0.05    0.52 
Q7    1   0.6638  0.0627  0.2558  11.00000  0.05    0.50 
Q8    1   0.1358 -0.0012  0.3604  11.00000  0.05    0.46 
Q9    1   0.3653 -0.0211  0.3079  11.00000  0.05    0.45 
Q10   1   0.4441 -0.1173  0.3699  11.00000  0.05    0.44 
Q11   1  -0.3566  0.0918  0.0301  11.00000  0.05    0.43 
Q12   1  -0.0202 -0.1138  0.4263  11.00000  0.05    0.42 
Q13   1  -0.1248 -0.0222  0.0902  11.00000  0.05    0.42 
Q14   1  -0.1299 -0.2460  0.3362  11.00000  0.05    0.40 
Q15   1   0.4791 -0.2170  0.3574  11.00000  0.05    0.38 
Q16   1  -0.1442 -0.1959  0.4154  11.00000  0.05    0.36 
Q17   1   0.4361 -0.0808  0.3194  11.00000  0.05    0.36 
Q18   1  -0.3456 -0.0203  0.0319  11.00000  0.05    0.35 
Q19   1   0.2804  0.1218  0.1369  11.00000  0.05    0.34 
Q20   1   0.2475 -0.1178  0.2590  11.00000  0.05    0.33 
;
_shelx_res_checksum              21348
####################################################################### 
# 
# This file contains crystal structure data downloaded from the 
# Cambridge Structural Database (CSD) hosted by the Cambridge 
# Crystallographic Data Centre (CCDC).
# 
# Full information about CCDC data access policies and citation 
# guidelines are available at http://www.ccdc.cam.ac.uk/access/V1 
# 
# Audit and citation data items may have been added by the CCDC. 
# Please retain this information to preserve the provenance of 
# this file and to allow appropriate attribution of the data. 
# 
#######################################################################

data_vic1514
_database_code_depnum_ccdc_archive 'CCDC 1410572'
_audit_update_record             
;
2015-07-05 deposited with the CCDC.
2015-08-03 downloaded from the CCDC.
;

_vrf_CHEMW03_vic1514             
;
RESPONSE: Attempts to refine peaks of residual electron density as
disordered or partial-occupancy solvent acetonitrile nitrogen or
carbon atoms were unsuccessful.  The data were corrected for
disordered electron density through use of the SQUEEZE procedure as
implemented in PLATON (Spek, A. L. Acta Crystallogr. 2015, C71, 9-18.
PLATON - a multipurpose crystallographic tool.  Utrecht University,
Utrecht, The Netherlands).  A total solvent-accessible void volume of
501.1 cubic Angstroms with a total electron count of 101 (consistent
with four molecules of solvent acetonitrile, or one molecule per
formula unit of the [P(dmap)3]3+ ion) was found in the unit cell.
Note that there is already one molecule of acetonitrile included in
the asymmetric unit (per two [P(dmap)3]3+ ions and six triflate ions),
thus the total number of CH3CN molecules in the unit cell would be
six, or 1.5 CH3CN per every [P(dmap)3][CF3SO3]3 formula unit.
;

_vrf_PLAT041_vic1514             
;
RESPONSE: See above response to CHEMW03 alert resulting from the use
of PLATON/SQUEEZE due to solvent disorder.
;

_vrf_PLAT068_vic1514             
;
RESPONSE: See above response to CHEMW03 alert resulting from the use
of PLATON/SQUEEZE due to solvent disorder.
;

_vrf_FORMU01_vic1514             
;
RESPONSE: See above response to CHEMW03 alert resulting from the use
of PLATON/SQUEEZE due to solvent disorder.
;

_vrf_CELLZ01_vic1514             
;
RESPONSE: See above response to CHEMW03 alert resulting from the use
of PLATON/SQUEEZE due to solvent disorder.
;

_vrf_PLAT042_vic1514             
;
RESPONSE: See above response to CHEMW03 alert resulting from the use
of PLATON/SQUEEZE due to solvent disorder.
;

_vrf_PLAT606_vic1514             
;
RESPONSE: See above response to CHEMW03 alert resulting from the use
of PLATON/SQUEEZE due to solvent disorder.
;

_audit_creation_method           SHELXL-2014/7
_shelx_SHELXL_version_number     2014/7
_chemical_name_systematic        ?
_chemical_name_common            ?
_chemical_melting_point          ?
_chemical_formula_moiety         'C21 H30 N6 P, 3(C F3 O3 S), 1.5(C2 H3 N)'
_chemical_formula_sum            'C27 H34.5 F9 N7.5 O9 P S3'
_chemical_formula_weight         906.27

loop_
_atom_type_symbol
_atom_type_description
_atom_type_scat_dispersion_real
_atom_type_scat_dispersion_imag
_atom_type_scat_source
C C 0.0033 0.0016 'International Tables Vol C Tables 4.2.6.8 and 6.1.1.4'
H H 0.0000 0.0000 'International Tables Vol C Tables 4.2.6.8 and 6.1.1.4'
N N 0.0061 0.0033 'International Tables Vol C Tables 4.2.6.8 and 6.1.1.4'
O O 0.0106 0.0060 'International Tables Vol C Tables 4.2.6.8 and 6.1.1.4'
F F 0.0171 0.0103 'International Tables Vol C Tables 4.2.6.8 and 6.1.1.4'
P P 0.1023 0.0942 'International Tables Vol C Tables 4.2.6.8 and 6.1.1.4'
S S 0.1246 0.1234 'International Tables Vol C Tables 4.2.6.8 and 6.1.1.4'

_space_group_crystal_system      triclinic
_space_group_IT_number           2
_space_group_name_H-M_alt        'P -1'
_space_group_name_Hall           '-P 1'

_shelx_space_group_comment       
; 
The symmetry employed for this shelxl refinement is uniquely defined 
by the following loop, which should always be used as a source of 
symmetry information in preference to the above space-group names. 
They are only intended as comments. 
;

loop_
_space_group_symop_operation_xyz
'x, y, z'
'-x, -y, -z'

_cell_length_a                   13.2699(7)
_cell_length_b                   15.7880(8)
_cell_length_c                   20.4958(10)
_cell_angle_alpha                76.0415(7)
_cell_angle_beta                 87.9220(7)
_cell_angle_gamma                73.5660(7)
_cell_volume                     3994.6(4)
_cell_formula_units_Z            4
_cell_measurement_temperature    193(2)
_cell_measurement_reflns_used    9948
_cell_measurement_theta_min      2.20
_cell_measurement_theta_max      26.55

_exptl_crystal_description       prism
_exptl_crystal_colour            colourless
_exptl_crystal_density_meas      ?
_exptl_crystal_density_method    ?
_exptl_crystal_density_diffrn    1.507
_exptl_crystal_F_000             1860
_exptl_transmission_factor_min   ?
_exptl_transmission_factor_max   ?
_exptl_crystal_size_max          0.427
_exptl_crystal_size_mid          0.407
_exptl_crystal_size_min          0.198
_exptl_absorpt_coefficient_mu    0.325
_shelx_estimated_absorpt_T_min   ?
_shelx_estimated_absorpt_T_max   ?
_exptl_absorpt_correction_type   numerical
_exptl_absorpt_correction_T_min  0.8870
_exptl_absorpt_correction_T_max  0.9878
_exptl_absorpt_process_details   'SADABS 2014/5'
_exptl_absorpt_special_details   ?
_diffrn_ambient_temperature      193(2)
_diffrn_radiation_wavelength     0.71073
_diffrn_radiation_type           MoK\a
_diffrn_source                   ?
_diffrn_measurement_device_type  'Bruker APEX-II CCD'
_diffrn_measurement_method       '\w scans'
_diffrn_detector_area_resol_mean ?
_diffrn_reflns_number            37238
_diffrn_reflns_av_unetI/netI     0.0321
_diffrn_reflns_av_R_equivalents  0.0213
_diffrn_reflns_limit_h_min       -17
_diffrn_reflns_limit_h_max       17
_diffrn_reflns_limit_k_min       -21
_diffrn_reflns_limit_k_max       20
_diffrn_reflns_limit_l_min       -27
_diffrn_reflns_limit_l_max       27
_diffrn_reflns_theta_min         1.024
_diffrn_reflns_theta_max         28.315
_diffrn_reflns_theta_full        25.242
_diffrn_measured_fraction_theta_max 0.967
_diffrn_measured_fraction_theta_full 0.999
_diffrn_reflns_Laue_measured_fraction_max 0.967
_diffrn_reflns_Laue_measured_fraction_full 0.999
_diffrn_reflns_point_group_measured_fraction_max 0.967
_diffrn_reflns_point_group_measured_fraction_full 0.999
_reflns_number_total             19236
_reflns_number_gt                13732
_reflns_threshold_expression     'I > 2\s(I)'
_reflns_Friedel_coverage         0.000
_reflns_Friedel_fraction_max     .
_reflns_Friedel_fraction_full    .

_reflns_special_details          
; 
 Reflections were merged by SHELXL according to the crystal 
 class for the calculation of statistics and refinement. 
  
 Structure factors included contributions from the .fab file. 
  
 _reflns_Friedel_fraction is defined as the number of unique 
 Friedel pairs measured divided by the number that would be 
 possible theoretically, ignoring centric projections and 
 systematic absences. 
;

_computing_data_collection       'Bruker APEX2'
_computing_cell_refinement       'Bruker SAINT'
_computing_data_reduction        'Bruker SAINT'
_computing_structure_solution    'SHELXD (Schneider & Sheldrick, 2002)'
_computing_structure_refinement  'SHELXL-2014/7 (Sheldrick, 2014)'
_computing_molecular_graphics    'Bruker SHELXTL'
_computing_publication_material  'Bruker SHELXTL'
_refine_special_details          ?
_refine_ls_structure_factor_coef Fsqd
_refine_ls_matrix_type           full
_refine_ls_weighting_scheme      calc
_refine_ls_weighting_details     
'w=1/[\s^2^(Fo^2^)+(0.0999P)^2^+0.3039P] where P=(Fo^2^+2Fc^2^)/3'
_atom_sites_solution_primary     ?
_atom_sites_solution_secondary   ?
_atom_sites_solution_hydrogens   geom
_refine_ls_hydrogen_treatment    constr
_refine_ls_extinction_method     none
_refine_ls_extinction_coef       .
_refine_ls_number_reflns         19236
_refine_ls_number_parameters     1040
_refine_ls_number_restraints     1
_refine_ls_R_factor_all          0.0746
_refine_ls_R_factor_gt           0.0544
_refine_ls_wR_factor_ref         0.1744
_refine_ls_wR_factor_gt          0.1577
_refine_ls_goodness_of_fit_ref   1.087
_refine_ls_restrained_S_all      1.087
_refine_ls_shift/su_max          0.001
_refine_ls_shift/su_mean         0.000

loop_
_atom_site_label
_atom_site_type_symbol
_atom_site_fract_x
_atom_site_fract_y
_atom_site_fract_z
_atom_site_U_iso_or_equiv
_atom_site_adp_type
_atom_site_occupancy
_atom_site_site_symmetry_order
_atom_site_calc_flag
_atom_site_refinement_flags_posn
_atom_site_refinement_flags_adp
_atom_site_refinement_flags_occupancy
_atom_site_disorder_assembly
_atom_site_disorder_group
P1 P 0.37199(4) 0.16355(3) 0.18910(2) 0.02933(12) Uani 1 1 d . . . . .
N11 N 0.25444(13) 0.16845(11) 0.14898(8) 0.0305(3) Uani 1 1 d . . . . .
N12 N -0.03308(14) 0.14780(13) 0.09592(9) 0.0399(4) Uani 1 1 d . . . . .
N21 N 0.45135(13) 0.06172(11) 0.17248(8) 0.0296(3) Uani 1 1 d . . . . .
N22 N 0.63740(17) -0.18824(13) 0.15195(10) 0.0482(5) Uani 1 1 d . . . . .
N31 N 0.41779(13) 0.23892(11) 0.12536(8) 0.0297(3) Uani 1 1 d . . . . .
N32 N 0.56416(15) 0.39562(12) -0.01593(9) 0.0392(4) Uani 1 1 d . . . . .
C11 C 0.16300(16) 0.22072(14) 0.16808(10) 0.0332(4) Uani 1 1 d . . . . .
H11 H 0.1670 0.2599 0.1959 0.040 Uiso 1 1 calc R U . . .
C12 C 0.06715(16) 0.21934(14) 0.14932(10) 0.0346(4) Uani 1 1 d . . . . .
H12 H 0.0057 0.2587 0.1625 0.042 Uiso 1 1 calc R U . . .
C13 C 0.05823(16) 0.15872(13) 0.10969(10) 0.0322(4) Uani 1 1 d . . . . .
C14 C 0.15427(17) 0.10883(15) 0.08687(11) 0.0381(5) Uani 1 1 d . . . . .
H14 H 0.1526 0.0712 0.0573 0.046 Uiso 1 1 calc R U . . .
C15 C 0.24700(16) 0.11434(15) 0.10670(10) 0.0355(5) Uani 1 1 d . . . . .
H15 H 0.3097 0.0797 0.0911 0.043 Uiso 1 1 calc R U . . .
C16 C -0.13159(18) 0.19705(19) 0.12156(14) 0.0537(6) Uani 1 1 d . . . . .
H16A H -0.1913 0.1864 0.1013 0.064 Uiso 1 1 calc R U . . .
H16B H -0.1379 0.2623 0.1099 0.064 Uiso 1 1 calc R U . . .
H16C H -0.1313 0.1752 0.1706 0.064 Uiso 1 1 calc R U . . .
C17 C -0.0389(2) 0.0786(2) 0.06002(17) 0.0632(8) Uani 1 1 d . . . . .
H17A H -0.1128 0.0830 0.0518 0.076 Uiso 1 1 calc R U . . .
H17B H -0.0036 0.0178 0.0875 0.076 Uiso 1 1 calc R U . . .
H17C H -0.0043 0.0889 0.0170 0.076 Uiso 1 1 calc R U . . .
C21 C 0.50355(16) 0.05288(14) 0.11422(10) 0.0342(4) Uani 1 1 d . . . . .
H21 H 0.4967 0.1053 0.0784 0.041 Uiso 1 1 calc R U . . .
C22 C 0.56423(16) -0.02834(15) 0.10659(11) 0.0362(5) Uani 1 1 d . . . . .
H22 H 0.5986 -0.0319 0.0655 0.043 Uiso 1 1 calc R U . . .
C23 C 0.57768(17) -0.10859(14) 0.15886(11) 0.0368(5) Uani 1 1 d . . . . .
C24 C 0.52427(18) -0.09696(15) 0.21941(11) 0.0393(5) Uani 1 1 d . . . . .
H24 H 0.5311 -0.1479 0.2565 0.047 Uiso 1 1 calc R U . . .
C25 C 0.46444(17) -0.01440(14) 0.22420(10) 0.0337(4) Uani 1 1 d . . . . .
H25 H 0.4299 -0.0086 0.2650 0.040 Uiso 1 1 calc R U . . .
C26 C 0.6909(2) -0.19755(18) 0.08888(13) 0.0545(6) Uani 1 1 d . . . . .
H26A H 0.7381 -0.2593 0.0949 0.065 Uiso 1 1 calc R U . . .
H26B H 0.7319 -0.1535 0.0768 0.065 Uiso 1 1 calc R U . . .
H26C H 0.6386 -0.1860 0.0529 0.065 Uiso 1 1 calc R U . . .
C27 C 0.6507(4) -0.2715(2) 0.20340(18) 0.1007(15) Uani 1 1 d . . . . .
H27A H 0.7076 -0.3198 0.1916 0.121 Uiso 1 1 calc R U . . .
H27B H 0.5852 -0.2892 0.2069 0.121 Uiso 1 1 calc R U . . .
H27C H 0.6682 -0.2620 0.2466 0.121 Uiso 1 1 calc R U . . .
C31 C 0.36896(16) 0.28630(14) 0.06390(10) 0.0329(4) Uani 1 1 d . . . . .
H31 H 0.3017 0.2817 0.0539 0.040 Uiso 1 1 calc R U . . .
C32 C 0.41434(17) 0.33909(14) 0.01764(10) 0.0348(4) Uani 1 1 d . . . . .
H32 H 0.3784 0.3708 -0.0243 0.042 Uiso 1 1 calc R U . . .
C33 C 0.51494(16) 0.34819(13) 0.03035(10) 0.0324(4) Uani 1 1 d . . . . .
C34 C 0.56003(16) 0.30383(14) 0.09628(10) 0.0335(4) Uani 1 1 d . . . . .
H34 H 0.6247 0.3111 0.1089 0.040 Uiso 1 1 calc R U . . .
C35 C 0.51146(15) 0.25153(13) 0.14094(10) 0.0308(4) Uani 1 1 d . . . . .
H35 H 0.5431 0.2226 0.1844 0.037 Uiso 1 1 calc R U . . .
C36 C 0.5230(2) 0.43188(18) -0.08546(12) 0.0518(6) Uani 1 1 d . . . . .
H36A H 0.5713 0.4619 -0.1124 0.062 Uiso 1 1 calc R U . . .
H36B H 0.4539 0.4760 -0.0865 0.062 Uiso 1 1 calc R U . . .
H36C H 0.5163 0.3820 -0.1041 0.062 Uiso 1 1 calc R U . . .
C37 C 0.6688(2) 0.40232(19) -0.00295(14) 0.0540(6) Uani 1 1 d . . . . .
H37A H 0.6858 0.4485 -0.0395 0.065 Uiso 1 1 calc R U . . .
H37B H 0.7207 0.3434 -0.0004 0.065 Uiso 1 1 calc R U . . .
H37C H 0.6700 0.4196 0.0398 0.065 Uiso 1 1 calc R U . . .
P2 P 0.61721(4) 0.32942(3) 0.30659(3) 0.02970(12) Uani 1 1 d . . . . .
N41 N 0.57938(13) 0.24662(11) 0.36834(8) 0.0297(3) Uani 1 1 d . . . . .
N42 N 0.42850(14) 0.10168(11) 0.51508(9) 0.0344(4) Uani 1 1 d . . . . .
N51 N 0.53558(13) 0.42458(11) 0.33081(8) 0.0302(3) Uani 1 1 d . . . . .
N52 N 0.35115(17) 0.66192(14) 0.37386(12) 0.0535(5) Uani 1 1 d . . . . .
N61 N 0.73573(13) 0.32464(11) 0.34495(8) 0.0303(3) Uani 1 1 d . . . . .
N62 N 1.02990(14) 0.33918(13) 0.39164(10) 0.0414(4) Uani 1 1 d . . . . .
C41 C 0.48680(15) 0.23160(13) 0.35369(10) 0.0307(4) Uani 1 1 d . . . . .
H41 H 0.4564 0.2571 0.3095 0.037 Uiso 1 1 calc R U . . .
C42 C 0.43727(16) 0.18206(13) 0.39950(10) 0.0317(4) Uani 1 1 d . . . . .
H42 H 0.3739 0.1724 0.3870 0.038 Uiso 1 1 calc R U . . .
C43 C 0.47945(16) 0.14394(12) 0.46685(10) 0.0312(4) Uani 1 1 d . . . . .
C44 C 0.58047(16) 0.15399(13) 0.47915(10) 0.0329(4) Uani 1 1 d . . . . .
H44 H 0.6153 0.1252 0.5218 0.040 Uiso 1 1 calc R U . . .
C45 C 0.62695(16) 0.20372(13) 0.43120(10) 0.0320(4) Uani 1 1 d . . . . .
H45 H 0.6939 0.2094 0.4408 0.038 Uiso 1 1 calc R U . . .
C46 C 0.32356(18) 0.09602(17) 0.50313(13) 0.0472(6) Uani 1 1 d . . . . .
H46A H 0.3062 0.0507 0.5402 0.057 Uiso 1 1 calc R U . . .
H46B H 0.3212 0.0780 0.4608 0.057 Uiso 1 1 calc R U . . .
H46C H 0.2725 0.1555 0.5003 0.057 Uiso 1 1 calc R U . . .
C47 C 0.46730(19) 0.07191(16) 0.58508(11) 0.0435(5) Uani 1 1 d . . . . .
H47A H 0.4206 0.0406 0.6126 0.052 Uiso 1 1 calc R U . . .
H47B H 0.4689 0.1249 0.6015 0.052 Uiso 1 1 calc R U . . .
H47C H 0.5384 0.0302 0.5881 0.052 Uiso 1 1 calc R U . . .
C51 C 0.48873(16) 0.42442(14) 0.39172(10) 0.0335(4) Uani 1 1 d . . . . .
H51 H 0.4994 0.3683 0.4243 0.040 Uiso 1 1 calc R U . . .
C52 C 0.42857(17) 0.50061(15) 0.40679(11) 0.0387(5) Uani 1 1 d . . . . .
H52 H 0.3983 0.4975 0.4497 0.046 Uiso 1 1 calc R U . . .
C53 C 0.40950(17) 0.58589(15) 0.35945(12) 0.0399(5) Uani 1 1 d . . . . .
C54 C 0.45546(19) 0.58402(15) 0.29565(12) 0.0427(5) Uani 1 1 d . . . . .
H54 H 0.4431 0.6387 0.2613 0.051 Uiso 1 1 calc R U . . .
C55 C 0.51587(18) 0.50597(14) 0.28351(11) 0.0371(5) Uani 1 1 d . . . . .
H55 H 0.5461 0.5070 0.2407 0.045 Uiso 1 1 calc R U . . .
C56 C 0.3269(3) 0.74900(18) 0.32366(17) 0.0741(9) Uani 1 1 d . . . . .
H56A H 0.2756 0.7953 0.3415 0.089 Uiso 1 1 calc R U . . .
H56B H 0.2975 0.7425 0.2826 0.089 Uiso 1 1 calc R U . . .
H56C H 0.3914 0.7675 0.3133 0.089 Uiso 1 1 calc R U . . .
C57 C 0.3128(3) 0.6634(2) 0.44077(17) 0.0776(10) Uani 1 1 d . . . . .
H57A H 0.2850 0.7265 0.4443 0.093 Uiso 1 1 calc R U . . .
H57B H 0.3706 0.6314 0.4740 0.093 Uiso 1 1 calc R U . . .
H57C H 0.2569 0.6331 0.4493 0.093 Uiso 1 1 calc R U . . .
C61 C 0.74717(16) 0.38584(14) 0.37990(10) 0.0348(4) Uani 1 1 d . . . . .
H61 H 0.6860 0.4267 0.3920 0.042 Uiso 1 1 calc R U . . .
C62 C 0.84205(17) 0.38958(15) 0.39735(11) 0.0379(5) Uani 1 1 d . . . . .
H62 H 0.8464 0.4320 0.4223 0.045 Uiso 1 1 calc R U . . .
C63 C 0.93630(16) 0.33136(14) 0.37933(10) 0.0327(4) Uani 1 1 d . . . . .
C64 C 0.92250(17) 0.26594(14) 0.34566(11) 0.0369(5) Uani 1 1 d . . . . .
H64 H 0.9822 0.2221 0.3352 0.044 Uiso 1 1 calc R U . . .
C65 C 0.82548(17) 0.26594(13) 0.32861(11) 0.0349(4) Uani 1 1 d . . . . .
H65 H 0.8188 0.2236 0.3043 0.042 Uiso 1 1 calc R U . . .
C66 C 1.12612(18) 0.28164(19) 0.37031(15) 0.0558(7) Uani 1 1 d . . . . .
H66A H 1.1873 0.2881 0.3919 0.067 Uiso 1 1 calc R U . . .
H66B H 1.1305 0.3003 0.3213 0.067 Uiso 1 1 calc R U . . .
H66C H 1.1250 0.2180 0.3834 0.067 Uiso 1 1 calc R U . . .
C67 C 1.0385(2) 0.4140(2) 0.42013(18) 0.0735(9) Uani 1 1 d . . . . .
H67A H 1.1127 0.4115 0.4241 0.088 Uiso 1 1 calc R U . . .
H67B H 1.0081 0.4080 0.4647 0.088 Uiso 1 1 calc R U . . .
H67C H 1.0004 0.4723 0.3906 0.088 Uiso 1 1 calc R U . . .
S1 S 0.29468(4) 0.41863(4) 0.20509(3) 0.03685(13) Uani 1 1 d . . . . .
F11 F 0.23865(16) 0.57848(12) 0.23169(14) 0.1051(8) Uani 1 1 d . . . . .
F12 F 0.12037(12) 0.50678(14) 0.25093(12) 0.0906(7) Uani 1 1 d . . . . .
F13 F 0.25405(15) 0.46846(16) 0.31769(10) 0.0855(6) Uani 1 1 d . . . . .
O11 O 0.26832(15) 0.33641(12) 0.23552(10) 0.0575(5) Uani 1 1 d . . . . .
O12 O 0.40258(13) 0.41282(12) 0.21685(9) 0.0506(4) Uani 1 1 d . . . . .
O13 O 0.25437(18) 0.45994(17) 0.13784(10) 0.0811(7) Uani 1 1 d . . . . .
C10 C 0.2229(2) 0.49701(18) 0.25349(17) 0.0568(7) Uani 1 1 d . . . . .
S2 S 0.70050(4) 0.07484(3) 0.28738(3) 0.03407(12) Uani 1 1 d . . . . .
F21 F 0.75948(15) -0.09025(11) 0.26984(13) 0.0989(8) Uani 1 1 d . . . . .
F22 F 0.87786(12) -0.01914(13) 0.24835(12) 0.0857(6) Uani 1 1 d . . . . .
F23 F 0.74792(15) 0.01349(14) 0.17936(10) 0.0822(6) Uani 1 1 d . . . . .
O21 O 0.72445(14) 0.15691(11) 0.25207(9) 0.0475(4) Uani 1 1 d . . . . .
O22 O 0.59332(12) 0.07693(11) 0.27658(8) 0.0435(4) Uani 1 1 d . . . . .
O23 O 0.73974(15) 0.04092(14) 0.35551(9) 0.0630(5) Uani 1 1 d . . . . .
C20 C 0.7756(2) -0.00957(17) 0.24403(17) 0.0558(7) Uani 1 1 d . . . . .
S3 S 0.21068(4) 0.02485(4) 0.34831(3) 0.03932(14) Uani 1 1 d . . . . .
F31 F 0.09402(13) -0.07429(10) 0.32510(8) 0.0578(4) Uani 1 1 d . . . . .
F32 F 0.03783(13) 0.06861(12) 0.27620(10) 0.0778(5) Uani 1 1 d . . . . .
F33 F 0.17089(17) -0.01722(15) 0.23924(8) 0.0858(6) Uani 1 1 d . . . . .
O31 O 0.24310(16) 0.09805(14) 0.30594(10) 0.0636(5) Uani 1 1 d . . . . .
O32 O 0.29147(16) -0.05851(13) 0.36892(12) 0.0710(6) Uani 1 1 d . . . . .
O33 O 0.14333(17) 0.05136(14) 0.40083(10) 0.0671(6) Uani 1 1 d . . . . .
C30 C 0.1242(2) -0.00110(17) 0.29530(13) 0.0484(6) Uani 1 1 d . . . . .
S4A S 0.7832(4) 0.4721(4) 0.1542(4) 0.0514(14) Uani 0.6 1 d D . P A 1
F41A F 0.9266(7) 0.5555(5) 0.1618(3) 0.124(4) Uani 0.6 1 d . . P A 1
F42A F 0.9660(4) 0.4120(4) 0.2159(3) 0.0860(18) Uani 0.6 1 d . . P A 1
F43A F 0.8576(4) 0.5158(3) 0.25053(19) 0.1115(15) Uani 0.6 1 d . . P A 1
O41A O 0.7489(4) 0.4076(5) 0.1978(3) 0.122(2) Uani 0.6 1 d . . P A 1
O42A O 0.7200(7) 0.5590(4) 0.1269(4) 0.102(3) Uani 0.6 1 d . . P A 1
O43A O 0.8424(4) 0.4338(4) 0.0997(3) 0.0964(14) Uani 0.6 1 d . . P A 1
C40A C 0.8897(5) 0.4929(4) 0.1952(3) 0.0497(18) Uiso 0.6 1 d D . P A 1
S4B S 0.7874(5) 0.4690(6) 0.1596(6) 0.0448(18) Uani 0.4 1 d D . P A 2
F41B F 0.9754(3) 0.4721(5) 0.1404(3) 0.0989(18) Uani 0.4 1 d . . P A 2
F42B F 0.9500(7) 0.4364(6) 0.2407(4) 0.114(4) Uani 0.4 1 d . . P A 2
F43B F 0.8959(9) 0.5667(7) 0.1857(8) 0.130(5) Uani 0.4 1 d . . P A 2
O41B O 0.7199(4) 0.4833(4) 0.2192(3) 0.0602(13) Uani 0.4 1 d . . P A 2
O42B O 0.7484(9) 0.5294(7) 0.1034(5) 0.123(5) Uani 0.4 1 d . . P A 2
O43B O 0.8152(5) 0.3775(5) 0.1606(5) 0.108(3) Uani 0.4 1 d . . P A 2
C40B C 0.9087(7) 0.4827(6) 0.1851(4) 0.044(2) Uiso 0.4 1 d D . P A 2
S5 S 0.33371(5) 0.86526(4) 0.03554(3) 0.05047(17) Uani 1 1 d . . . . .
F51 F 0.3272(2) 0.87183(18) 0.16081(10) 0.1162(8) Uani 1 1 d . . . . .
F52 F 0.3217(3) 0.74457(16) 0.14413(13) 0.1439(12) Uani 1 1 d . . . . .
F53 F 0.18877(18) 0.86056(18) 0.12410(13) 0.1112(8) Uani 1 1 d . . . . .
O51 O 0.28917(19) 0.81760(17) -0.00017(12) 0.0896(8) Uani 1 1 d . . . . .
O52 O 0.2918(3) 0.96053(15) 0.01897(13) 0.1165(11) Uani 1 1 d . . . . .
O53 O 0.44480(17) 0.8329(2) 0.04084(15) 0.1010(9) Uani 1 1 d . . . . .
C50 C 0.2917(3) 0.8334(2) 0.11965(15) 0.0670(8) Uani 1 1 d . . . . .
S6 S 0.36962(5) 0.34398(4) 0.57796(3) 0.04736(16) Uani 1 1 d . . . . .
F61 F 0.20343(16) 0.36703(16) 0.65127(11) 0.0981(7) Uani 1 1 d . . . . .
F62 F 0.16889(18) 0.40069(18) 0.54817(13) 0.1207(9) Uani 1 1 d . . . . .
F63 F 0.2254(2) 0.25921(17) 0.60055(16) 0.1306(10) Uani 1 1 d . . . . .
O61 O 0.3894(2) 0.31250(14) 0.51749(11) 0.0861(8) Uani 1 1 d . . . . .
O62 O 0.42673(16) 0.28297(14) 0.63667(11) 0.0741(6) Uani 1 1 d . . . . .
O63 O 0.36336(16) 0.43789(12) 0.57019(10) 0.0617(5) Uani 1 1 d . . . . .
C60 C 0.2356(3) 0.3420(2) 0.59513(17) 0.0692(8) Uani 1 1 d . . . . .
N1S N -0.1322(2) 0.17259(18) 0.49987(13) 0.0733(7) Uani 1 1 d . . . . .
C1S C -0.0511(2) 0.1291(2) 0.52181(14) 0.0685(8) Uani 1 1 d . . . . .
C2S C 0.0503(2) 0.0707(3) 0.54846(17) 0.1059(15) Uani 1 1 d . . . . .
H2SA H 0.0412 0.0226 0.5866 0.127 Uiso 1 1 calc R U . . .
H2SB H 0.0903 0.1064 0.5635 0.127 Uiso 1 1 calc R U . . .
H2SC H 0.0885 0.0432 0.5134 0.127 Uiso 1 1 calc R U . . .

loop_
_atom_site_aniso_label
_atom_site_aniso_U_11
_atom_site_aniso_U_22
_atom_site_aniso_U_33
_atom_site_aniso_U_23
_atom_site_aniso_U_13
_atom_site_aniso_U_12
P1 0.0307(3) 0.0316(3) 0.0264(2) -0.0069(2) 0.0021(2) -0.0101(2)
N11 0.0308(9) 0.0327(9) 0.0303(8) -0.0100(7) 0.0037(7) -0.0108(7)
N12 0.0329(9) 0.0455(11) 0.0431(10) -0.0131(8) -0.0006(8) -0.0117(8)
N21 0.0289(8) 0.0312(8) 0.0270(8) -0.0054(7) 0.0007(6) -0.0070(7)
N22 0.0541(12) 0.0365(10) 0.0477(12) -0.0127(9) -0.0031(9) -0.0001(9)
N31 0.0300(8) 0.0298(8) 0.0275(8) -0.0037(7) -0.0008(6) -0.0081(7)
N32 0.0415(10) 0.0366(9) 0.0370(10) 0.0004(8) 0.0032(8) -0.0153(8)
C11 0.0344(11) 0.0330(10) 0.0327(10) -0.0116(8) 0.0039(8) -0.0077(8)
C12 0.0324(11) 0.0335(10) 0.0363(11) -0.0111(9) 0.0023(8) -0.0048(8)
C13 0.0300(10) 0.0322(10) 0.0323(10) -0.0039(8) -0.0011(8) -0.0083(8)
C14 0.0361(11) 0.0411(12) 0.0398(11) -0.0197(10) 0.0000(9) -0.0066(9)
C15 0.0305(10) 0.0428(12) 0.0364(11) -0.0186(9) 0.0046(8) -0.0081(9)
C16 0.0294(12) 0.0721(18) 0.0632(16) -0.0236(14) 0.0039(11) -0.0141(11)
C17 0.0415(14) 0.0736(19) 0.090(2) -0.0446(17) -0.0047(14) -0.0187(13)
C21 0.0369(11) 0.0357(11) 0.0277(10) -0.0050(8) 0.0044(8) -0.0094(9)
C22 0.0338(11) 0.0422(12) 0.0336(11) -0.0113(9) 0.0033(8) -0.0106(9)
C23 0.0349(11) 0.0369(11) 0.0404(11) -0.0134(9) -0.0037(9) -0.0090(9)
C24 0.0474(13) 0.0340(11) 0.0357(11) -0.0035(9) -0.0020(9) -0.0137(10)
C25 0.0396(11) 0.0351(10) 0.0284(10) -0.0065(8) 0.0021(8) -0.0148(9)
C26 0.0516(15) 0.0528(15) 0.0553(15) -0.0243(12) 0.0057(12) 0.0001(12)
C27 0.162(4) 0.0423(17) 0.067(2) -0.0058(15) 0.026(2) 0.011(2)
C31 0.0307(10) 0.0363(11) 0.0308(10) -0.0053(8) -0.0048(8) -0.0094(8)
C32 0.0365(11) 0.0343(11) 0.0291(10) -0.0021(8) -0.0044(8) -0.0070(9)
C33 0.0356(11) 0.0276(10) 0.0322(10) -0.0063(8) 0.0028(8) -0.0072(8)
C34 0.0301(10) 0.0369(11) 0.0334(10) -0.0069(8) -0.0007(8) -0.0102(8)
C35 0.0307(10) 0.0302(10) 0.0293(10) -0.0054(8) -0.0029(8) -0.0063(8)
C36 0.0606(16) 0.0516(14) 0.0388(13) 0.0034(11) 0.0036(11) -0.0213(12)
C37 0.0457(14) 0.0570(15) 0.0570(16) 0.0061(12) -0.0014(12) -0.0270(12)
P2 0.0312(3) 0.0307(3) 0.0275(3) -0.0072(2) 0.0025(2) -0.0092(2)
N41 0.0311(9) 0.0269(8) 0.0301(8) -0.0049(7) 0.0000(7) -0.0078(7)
N42 0.0342(9) 0.0308(9) 0.0374(9) -0.0045(7) 0.0026(7) -0.0112(7)
N51 0.0292(8) 0.0286(8) 0.0309(8) -0.0060(7) 0.0008(7) -0.0063(7)
N52 0.0505(12) 0.0384(11) 0.0684(14) -0.0218(10) -0.0077(11) 0.0012(9)
N61 0.0297(8) 0.0311(8) 0.0314(8) -0.0092(7) 0.0043(7) -0.0098(7)
N62 0.0300(9) 0.0509(11) 0.0418(10) -0.0085(9) 0.0019(8) -0.0113(8)
C41 0.0308(10) 0.0303(10) 0.0303(10) -0.0082(8) -0.0022(8) -0.0065(8)
C42 0.0303(10) 0.0310(10) 0.0348(10) -0.0090(8) -0.0016(8) -0.0090(8)
C43 0.0347(10) 0.0224(9) 0.0336(10) -0.0050(8) -0.0007(8) -0.0049(8)
C44 0.0336(10) 0.0313(10) 0.0310(10) -0.0046(8) -0.0034(8) -0.0064(8)
C45 0.0297(10) 0.0301(10) 0.0341(10) -0.0053(8) -0.0031(8) -0.0069(8)
C46 0.0396(13) 0.0500(14) 0.0510(14) -0.0012(11) 0.0010(10) -0.0204(11)
C47 0.0463(13) 0.0441(13) 0.0374(12) -0.0011(10) 0.0025(10) -0.0159(10)
C51 0.0346(11) 0.0308(10) 0.0326(10) -0.0052(8) 0.0028(8) -0.0076(8)
C52 0.0346(11) 0.0406(12) 0.0417(12) -0.0159(10) 0.0037(9) -0.0070(9)
C53 0.0328(11) 0.0354(11) 0.0515(13) -0.0149(10) -0.0091(10) -0.0046(9)
C54 0.0504(14) 0.0301(11) 0.0456(13) -0.0030(9) -0.0083(10) -0.0122(10)
C55 0.0451(12) 0.0344(11) 0.0316(10) -0.0023(8) -0.0020(9) -0.0150(9)
C56 0.084(2) 0.0329(14) 0.091(2) -0.0130(14) -0.0212(18) 0.0081(14)
C57 0.071(2) 0.071(2) 0.084(2) -0.0455(18) 0.0013(17) 0.0124(16)
C61 0.0334(11) 0.0366(11) 0.0366(11) -0.0161(9) 0.0051(8) -0.0078(9)
C62 0.0349(11) 0.0444(12) 0.0398(11) -0.0184(10) 0.0030(9) -0.0132(9)
C63 0.0337(11) 0.0345(10) 0.0270(9) -0.0014(8) 0.0015(8) -0.0102(8)
C64 0.0309(10) 0.0337(11) 0.0414(12) -0.0083(9) 0.0069(9) -0.0030(8)
C65 0.0381(11) 0.0295(10) 0.0376(11) -0.0108(8) 0.0043(9) -0.0083(8)
C66 0.0302(12) 0.0585(16) 0.0738(19) -0.0136(14) 0.0017(12) -0.0068(11)
C67 0.0477(16) 0.108(3) 0.092(2) -0.057(2) 0.0097(15) -0.0394(17)
S1 0.0374(3) 0.0377(3) 0.0363(3) -0.0070(2) 0.0003(2) -0.0134(2)
F11 0.0730(13) 0.0432(10) 0.205(3) -0.0460(13) -0.0038(15) -0.0105(9)
F12 0.0317(8) 0.1074(15) 0.1511(19) -0.0772(14) 0.0044(10) -0.0104(9)
F13 0.0691(12) 0.1346(17) 0.0784(13) -0.0701(13) 0.0127(10) -0.0330(11)
O11 0.0695(12) 0.0452(10) 0.0701(12) -0.0210(9) 0.0164(10) -0.0315(9)
O12 0.0355(9) 0.0534(10) 0.0671(11) -0.0222(9) 0.0048(8) -0.0132(7)
O13 0.0750(15) 0.1129(19) 0.0413(11) 0.0017(11) -0.0106(10) -0.0201(13)
C10 0.0352(13) 0.0521(15) 0.092(2) -0.0336(15) 0.0007(13) -0.0122(11)
S2 0.0338(3) 0.0339(3) 0.0350(3) -0.0066(2) -0.0022(2) -0.0113(2)
F21 0.0760(13) 0.0376(9) 0.185(2) -0.0363(12) 0.0001(14) -0.0102(8)
F22 0.0334(8) 0.0909(13) 0.1455(18) -0.0657(13) 0.0021(10) -0.0062(8)
F23 0.0720(12) 0.1147(15) 0.0844(13) -0.0699(12) 0.0106(10) -0.0273(11)
O21 0.0579(10) 0.0405(9) 0.0520(10) -0.0150(8) 0.0107(8) -0.0244(8)
O22 0.0351(8) 0.0439(9) 0.0525(10) -0.0110(7) -0.0008(7) -0.0130(7)
O23 0.0602(12) 0.0819(14) 0.0383(9) -0.0011(9) -0.0118(8) -0.0161(10)
C20 0.0361(13) 0.0452(14) 0.092(2) -0.0303(14) -0.0047(13) -0.0091(11)
S3 0.0381(3) 0.0390(3) 0.0414(3) -0.0086(2) 0.0020(2) -0.0129(2)
F31 0.0646(10) 0.0510(8) 0.0624(9) -0.0048(7) -0.0047(8) -0.0303(8)
F32 0.0550(10) 0.0667(11) 0.0968(14) 0.0114(10) -0.0289(9) -0.0161(8)
F33 0.1179(16) 0.1122(15) 0.0456(9) -0.0320(10) 0.0132(10) -0.0516(13)
O31 0.0673(13) 0.0653(12) 0.0653(12) -0.0059(10) 0.0124(10) -0.0396(10)
O32 0.0605(12) 0.0561(12) 0.0879(15) -0.0113(11) -0.0299(11) -0.0044(10)
O33 0.0861(15) 0.0735(13) 0.0580(12) -0.0313(10) 0.0295(11) -0.0387(11)
C30 0.0508(14) 0.0469(14) 0.0452(13) -0.0016(11) -0.0050(11) -0.0176(11)
S4A 0.047(2) 0.048(2) 0.062(2) -0.0102(15) -0.0063(14) -0.0200(18)
F41A 0.167(8) 0.127(7) 0.089(3) 0.055(4) -0.063(4) -0.119(6)
F42A 0.054(2) 0.073(2) 0.120(5) -0.024(3) -0.040(2) 0.0049(17)
F43A 0.142(4) 0.124(3) 0.066(2) -0.046(2) -0.035(2) -0.010(3)
O41A 0.091(4) 0.159(5) 0.106(4) 0.060(4) -0.030(3) -0.091(4)
O42A 0.105(5) 0.049(2) 0.137(6) -0.026(3) -0.078(4) 0.014(2)
O43A 0.092(3) 0.122(4) 0.100(3) -0.073(3) 0.009(3) -0.032(3)
S4B 0.029(2) 0.043(3) 0.056(3) -0.015(2) -0.0096(16) 0.0050(18)
F41B 0.041(2) 0.166(6) 0.086(4) -0.027(4) 0.027(2) -0.030(3)
F42B 0.121(7) 0.140(8) 0.074(5) 0.075(5) -0.070(4) -0.101(7)
F43B 0.081(4) 0.069(5) 0.263(16) -0.049(8) 0.002(7) -0.048(4)
O41B 0.046(3) 0.081(4) 0.069(3) -0.032(3) 0.025(2) -0.034(3)
O42B 0.096(8) 0.163(11) 0.079(6) 0.075(7) -0.064(6) -0.067(8)
O43B 0.070(4) 0.083(4) 0.206(9) -0.092(6) 0.029(5) -0.031(3)
S5 0.0503(4) 0.0515(4) 0.0511(4) -0.0219(3) 0.0113(3) -0.0099(3)
F51 0.136(2) 0.166(2) 0.0658(13) -0.0607(14) -0.0027(12) -0.0453(17)
F52 0.227(3) 0.0690(14) 0.0944(18) 0.0123(12) 0.0399(19) -0.0075(17)
F53 0.0872(15) 0.140(2) 0.1219(19) -0.0464(16) 0.0564(14) -0.0497(14)
O51 0.0868(16) 0.1111(19) 0.0798(15) -0.0609(14) -0.0178(12) -0.0076(14)
O52 0.183(3) 0.0501(13) 0.0932(18) -0.0156(12) 0.0804(19) -0.0074(15)
O53 0.0480(13) 0.144(2) 0.131(2) -0.0779(19) 0.0208(13) -0.0241(14)
C50 0.079(2) 0.0670(19) 0.0563(17) -0.0160(15) 0.0092(15) -0.0236(17)
S6 0.0548(4) 0.0393(3) 0.0493(4) -0.0157(3) 0.0132(3) -0.0126(3)
F61 0.0733(13) 0.1234(18) 0.0919(15) -0.0333(13) 0.0339(11) -0.0162(12)
F62 0.0797(15) 0.148(2) 0.126(2) -0.0256(17) -0.0420(14) -0.0194(14)
F63 0.1174(19) 0.1123(18) 0.202(3) -0.0618(19) 0.0397(19) -0.0795(16)
O61 0.143(2) 0.0546(12) 0.0661(14) -0.0304(10) 0.0445(14) -0.0279(13)
O62 0.0639(13) 0.0691(13) 0.0740(14) -0.0004(11) -0.0084(11) -0.0073(10)
O63 0.0733(13) 0.0462(10) 0.0712(13) -0.0240(9) 0.0128(10) -0.0189(9)
C60 0.064(2) 0.075(2) 0.072(2) -0.0141(17) -0.0070(16) -0.0267(16)
N1S 0.0657(17) 0.0721(17) 0.0644(16) 0.0008(13) -0.0010(13) -0.0055(13)
C1S 0.0577(18) 0.088(2) 0.0461(15) -0.0034(15) 0.0084(13) -0.0110(16)
C2S 0.0416(17) 0.198(5) 0.0530(18) -0.014(2) 0.0062(14) -0.009(2)

_geom_special_details            
; 
 All esds (except the esd in the dihedral angle between two l.s. planes) 
 are estimated using the full covariance matrix.  The cell esds are taken 
 into account individually in the estimation of esds in distances, angles 
 and torsion angles; correlations between esds in cell parameters are only 
 used when they are defined by crystal symmetry.  An approximate (isotropic) 
 treatment of cell esds is used for estimating esds involving l.s. planes. 
;

loop_
_geom_bond_atom_site_label_1
_geom_bond_atom_site_label_2
_geom_bond_distance
_geom_bond_site_symmetry_2
_geom_bond_publ_flag
P1 N21 1.7578(16) . ?
P1 N31 1.7588(17) . ?
P1 N11 1.7635(17) . ?
P1 O31 3.0395(19) . ?
P1 O11 3.0462(18) . ?
P1 O22 3.2615(17) . ?
N11 C11 1.364(2) . ?
N11 C15 1.379(2) . ?
N12 C13 1.321(3) . ?
N12 C16 1.470(3) . ?
N12 C17 1.477(3) . ?
N21 C25 1.371(3) . ?
N21 C21 1.375(2) . ?
N22 C23 1.320(3) . ?
N22 C27 1.444(4) . ?
N22 C26 1.471(3) . ?
N31 C35 1.373(2) . ?
N31 C31 1.377(2) . ?
N32 C33 1.333(3) . ?
N32 C37 1.460(3) . ?
N32 C36 1.464(3) . ?
C11 C12 1.350(3) . ?
C12 C13 1.427(3) . ?
C13 C14 1.425(3) . ?
C14 C15 1.342(3) . ?
C21 C22 1.349(3) . ?
C22 C23 1.420(3) . ?
C23 C24 1.431(3) . ?
C24 C25 1.345(3) . ?
C31 C32 1.348(3) . ?
C32 C33 1.422(3) . ?
C33 C34 1.428(3) . ?
C34 C35 1.352(3) . ?
P2 N51 1.7541(16) . ?
P2 N41 1.7577(17) . ?
P2 N61 1.7582(17) . ?
P2 O41A 3.026(5) . ?
P2 O21 3.1387(16) . ?
P2 O12 3.2120(18) . ?
P2 O41B 3.250(5) . ?
N41 C41 1.372(3) . ?
N41 C45 1.383(3) . ?
N42 C43 1.330(3) . ?
N42 C46 1.454(3) . ?
N42 C47 1.461(3) . ?
N51 C55 1.374(3) . ?
N51 C51 1.374(3) . ?
N52 C53 1.325(3) . ?
N52 C57 1.448(4) . ?
N52 C56 1.464(4) . ?
N61 C65 1.373(2) . ?
N61 C61 1.376(2) . ?
N62 C63 1.321(3) . ?
N62 C66 1.463(3) . ?
N62 C67 1.471(3) . ?
C41 C42 1.348(3) . ?
C42 C43 1.430(3) . ?
C43 C44 1.432(3) . ?
C44 C45 1.349(3) . ?
C51 C52 1.341(3) . ?
C52 C53 1.419(3) . ?
C53 C54 1.426(3) . ?
C54 C55 1.341(3) . ?
C61 C62 1.342(3) . ?
C62 C63 1.423(3) . ?
C63 C64 1.427(3) . ?
C64 C65 1.346(3) . ?
S1 O13 1.426(2) . ?
S1 O11 1.4306(17) . ?
S1 O12 1.4342(17) . ?
S1 C10 1.811(3) . ?
F11 C10 1.329(3) . ?
F12 C10 1.326(3) . ?
F13 C10 1.324(4) . ?
S2 O23 1.4290(18) . ?
S2 O22 1.4372(16) . ?
S2 O21 1.4378(16) . ?
S2 C20 1.821(3) . ?
F21 C20 1.330(3) . ?
F22 C20 1.326(3) . ?
F23 C20 1.323(4) . ?
S3 O32 1.423(2) . ?
S3 O31 1.4299(18) . ?
S3 O33 1.4383(19) . ?
S3 C30 1.799(3) . ?
F31 C30 1.331(3) . ?
F32 C30 1.338(3) . ?
F33 C30 1.330(3) . ?
S4A O41A 1.355(8) . ?
S4A O42A 1.383(9) . ?
S4A O43A 1.492(8) . ?
S4A C40A 1.815(5) . ?
F41A C40A 1.269(9) . ?
F42A C40A 1.369(8) . ?
F43A C40A 1.293(7) . ?
S4B O42B 1.318(14) . ?
S4B O43B 1.382(10) . ?
S4B O41B 1.512(11) . ?
S4B C40B 1.795(6) . ?
F41B C40B 1.258(10) . ?
F42B C40B 1.246(11) . ?
F43B C40B 1.292(14) . ?
S5 O52 1.407(2) . ?
S5 O51 1.414(2) . ?
S5 O53 1.416(2) . ?
S5 C50 1.790(3) . ?
F51 C50 1.319(4) . ?
F52 C50 1.318(4) . ?
F53 C50 1.318(4) . ?
S6 O62 1.430(2) . ?
S6 O63 1.4310(18) . ?
S6 O61 1.432(2) . ?
S6 C60 1.807(3) . ?
F61 C60 1.323(4) . ?
F62 C60 1.318(4) . ?
F63 C60 1.330(4) . ?
N1S C1S 1.140(4) . ?
C1S C2S 1.438(4) . ?

loop_
_geom_angle_atom_site_label_1
_geom_angle_atom_site_label_2
_geom_angle_atom_site_label_3
_geom_angle
_geom_angle_site_symmetry_1
_geom_angle_site_symmetry_3
_geom_angle_publ_flag
N21 P1 N31 97.40(8) . . ?
N21 P1 N11 98.42(8) . . ?
N31 P1 N11 99.24(8) . . ?
N21 P1 O31 103.15(7) . . ?
N31 P1 O31 159.42(7) . . ?
N11 P1 O31 77.03(7) . . ?
N21 P1 O11 169.30(7) . . ?
N31 P1 O11 82.77(6) . . ?
N11 P1 O11 92.09(7) . . ?
O31 P1 O11 77.20(5) . . ?
N21 P1 O22 65.40(6) . . ?
N31 P1 O22 95.85(6) . . ?
N11 P1 O22 159.25(6) . . ?
O31 P1 O22 93.51(5) . . ?
O11 P1 O22 103.91(5) . . ?
C11 N11 C15 117.57(17) . . ?
C11 N11 P1 117.25(13) . . ?
C15 N11 P1 124.59(14) . . ?
C13 N12 C16 121.48(19) . . ?
C13 N12 C17 121.07(19) . . ?
C16 N12 C17 117.15(19) . . ?
C25 N21 C21 118.19(17) . . ?
C25 N21 P1 115.64(13) . . ?
C21 N21 P1 126.11(14) . . ?
C23 N22 C27 123.1(2) . . ?
C23 N22 C26 121.0(2) . . ?
C27 N22 C26 115.8(2) . . ?
C35 N31 C31 118.39(16) . . ?
C35 N31 P1 114.59(13) . . ?
C31 N31 P1 127.01(14) . . ?
C33 N32 C37 121.94(19) . . ?
C33 N32 C36 121.19(19) . . ?
C37 N32 C36 116.23(19) . . ?
C12 C11 N11 123.10(18) . . ?
C11 C12 C13 119.94(18) . . ?
N12 C13 C14 121.67(19) . . ?
N12 C13 C12 122.32(19) . . ?
C14 C13 C12 115.99(18) . . ?
C15 C14 C13 120.76(19) . . ?
C14 C15 N11 122.34(18) . . ?
C22 C21 N21 121.75(19) . . ?
C21 C22 C23 121.26(19) . . ?
N22 C23 C22 121.6(2) . . ?
N22 C23 C24 122.6(2) . . ?
C22 C23 C24 115.74(19) . . ?
C25 C24 C23 120.5(2) . . ?
C24 C25 N21 122.53(19) . . ?
C32 C31 N31 121.60(19) . . ?
C31 C32 C33 121.27(19) . . ?
N32 C33 C32 122.43(19) . . ?
N32 C33 C34 121.77(19) . . ?
C32 C33 C34 115.80(18) . . ?
C35 C34 C33 120.56(19) . . ?
C34 C35 N31 122.06(18) . . ?
N51 P2 N41 96.73(8) . . ?
N51 P2 N61 98.61(8) . . ?
N41 P2 N61 98.93(8) . . ?
N51 P2 O41A 104.41(16) . . ?
N41 P2 O41A 158.04(15) . . ?
N61 P2 O41A 72.37(10) . . ?
N51 P2 O21 169.31(7) . . ?
N41 P2 O21 80.62(6) . . ?
N61 P2 O21 92.04(6) . . ?
O41A P2 O21 79.62(16) . . ?
N51 P2 O12 68.68(6) . . ?
N41 P2 O12 98.85(7) . . ?
N61 P2 O12 159.24(7) . . ?
O41A P2 O12 94.34(9) . . ?
O21 P2 O12 101.36(5) . . ?
N51 P2 O41B 81.35(10) . . ?
N41 P2 O41B 167.32(11) . . ?
N61 P2 O41B 69.15(11) . . ?
O21 P2 O41B 103.47(9) . . ?
O12 P2 O41B 92.15(10) . . ?
C41 N41 C45 118.23(16) . . ?
C41 N41 P2 114.66(13) . . ?
C45 N41 P2 126.74(14) . . ?
C43 N42 C46 121.62(18) . . ?
C43 N42 C47 121.55(18) . . ?
C46 N42 C47 116.09(18) . . ?
C55 N51 C51 117.76(17) . . ?
C55 N51 P2 116.19(14) . . ?
C51 N51 P2 126.03(14) . . ?
C53 N52 C57 121.5(2) . . ?
C53 N52 C56 121.4(2) . . ?
C57 N52 C56 117.0(2) . . ?
C65 N61 C61 117.67(17) . . ?
C65 N61 P2 116.76(13) . . ?
C61 N61 P2 124.52(14) . . ?
C63 N62 C66 121.6(2) . . ?
C63 N62 C67 120.0(2) . . ?
C66 N62 C67 118.1(2) . . ?
C42 C41 N41 122.56(18) . . ?
C41 C42 C43 120.43(18) . . ?
N42 C43 C42 122.35(18) . . ?
N42 C43 C44 121.94(18) . . ?
C42 C43 C44 115.71(18) . . ?
C45 C44 C43 121.08(19) . . ?
C44 C45 N41 121.52(18) . . ?
C52 C51 N51 122.39(19) . . ?
C51 C52 C53 120.9(2) . . ?
N52 C53 C52 121.6(2) . . ?
N52 C53 C54 122.6(2) . . ?
C52 C53 C54 115.84(19) . . ?
C55 C54 C53 120.8(2) . . ?
C54 C55 N51 122.3(2) . . ?
C62 C61 N61 122.02(18) . . ?
C61 C62 C63 121.44(19) . . ?
N62 C63 C62 121.96(19) . . ?
N62 C63 C64 122.55(19) . . ?
C62 C63 C64 115.48(18) . . ?
C65 C64 C63 120.49(19) . . ?
C64 C65 N61 122.75(18) . . ?
O13 S1 O11 114.69(14) . . ?
O13 S1 O12 115.72(12) . . ?
O11 S1 O12 113.20(11) . . ?
O13 S1 C10 104.36(15) . . ?
O11 S1 C10 103.06(12) . . ?
O12 S1 C10 103.80(11) . . ?
S1 O11 P1 119.76(10) . . ?
S1 O12 P2 151.23(11) . . ?
F13 C10 F12 107.3(3) . . ?
F13 C10 F11 106.4(2) . . ?
F12 C10 F11 108.5(2) . . ?
F13 C10 S1 111.37(19) . . ?
F12 C10 S1 111.78(18) . . ?
F11 C10 S1 111.3(2) . . ?
O23 S2 O22 115.48(11) . . ?
O23 S2 O21 114.86(11) . . ?
O22 S2 O21 113.01(10) . . ?
O23 S2 C20 104.60(13) . . ?
O22 S2 C20 103.63(10) . . ?
O21 S2 C20 103.32(12) . . ?
S2 O21 P2 115.11(9) . . ?
S2 O22 P1 150.26(9) . . ?
F23 C20 F22 107.4(3) . . ?
F23 C20 F21 107.2(2) . . ?
F22 C20 F21 108.2(2) . . ?
F23 C20 S2 111.42(18) . . ?
F22 C20 S2 111.48(18) . . ?
F21 C20 S2 110.9(2) . . ?
O32 S3 O31 115.30(14) . . ?
O32 S3 O33 115.00(14) . . ?
O31 S3 O33 113.48(12) . . ?
O32 S3 C30 103.64(12) . . ?
O31 S3 C30 104.56(12) . . ?
O33 S3 C30 102.80(13) . . ?
S3 O31 P1 148.86(12) . . ?
F33 C30 F31 106.9(2) . . ?
F33 C30 F32 106.6(2) . . ?
F31 C30 F32 108.0(2) . . ?
F33 C30 S3 110.97(18) . . ?
F31 C30 S3 112.70(17) . . ?
F32 C30 S3 111.38(18) . . ?
O41A S4A O42A 123.5(6) . . ?
O41A S4A O43A 110.3(5) . . ?
O42A S4A O43A 109.4(7) . . ?
O41A S4A C40A 108.5(5) . . ?
O42A S4A C40A 102.8(5) . . ?
O43A S4A C40A 99.4(4) . . ?
S4A O41A P2 157.9(6) . . ?
F41A C40A F43A 106.2(6) . . ?
F41A C40A F42A 112.2(7) . . ?
F43A C40A F42A 104.2(5) . . ?
F41A C40A S4A 115.9(5) . . ?
F43A C40A S4A 109.5(5) . . ?
F42A C40A S4A 108.3(5) . . ?
O42B S4B O43B 119.2(10) . . ?
O42B S4B O41B 112.8(7) . . ?
O43B S4B O41B 108.2(9) . . ?
O42B S4B C40B 110.8(8) . . ?
O43B S4B C40B 102.0(6) . . ?
O41B S4B C40B 101.9(6) . . ?
S4B O41B P2 122.6(4) . . ?
F42B C40B F41B 109.1(9) . . ?
F42B C40B F43B 106.2(10) . . ?
F41B C40B F43B 101.8(9) . . ?
F42B C40B S4B 118.4(8) . . ?
F41B C40B S4B 110.3(6) . . ?
F43B C40B S4B 109.6(8) . . ?
O52 S5 O51 115.90(19) . . ?
O52 S5 O53 115.49(18) . . ?
O51 S5 O53 112.47(14) . . ?
O52 S5 C50 102.63(14) . . ?
O51 S5 C50 103.64(16) . . ?
O53 S5 C50 104.67(17) . . ?
F52 C50 F53 107.1(3) . . ?
F52 C50 F51 108.4(3) . . ?
F53 C50 F51 104.1(3) . . ?
F52 C50 S5 112.0(2) . . ?
F53 C50 S5 112.7(2) . . ?
F51 C50 S5 112.0(2) . . ?
O62 S6 O63 115.56(13) . . ?
O62 S6 O61 115.16(14) . . ?
O63 S6 O61 114.84(12) . . ?
O62 S6 C60 102.86(14) . . ?
O63 S6 C60 102.57(14) . . ?
O61 S6 C60 103.18(16) . . ?
F62 C60 F61 104.3(3) . . ?
F62 C60 F63 109.2(3) . . ?
F61 C60 F63 108.1(3) . . ?
F62 C60 S6 111.8(2) . . ?
F61 C60 S6 112.2(2) . . ?
F63 C60 S6 110.9(2) . . ?
N1S C1S C2S 177.2(4) . . ?

loop_
_geom_torsion_atom_site_label_1
_geom_torsion_atom_site_label_2
_geom_torsion_atom_site_label_3
_geom_torsion_atom_site_label_4
_geom_torsion
_geom_torsion_site_symmetry_1
_geom_torsion_site_symmetry_2
_geom_torsion_site_symmetry_3
_geom_torsion_site_symmetry_4
_geom_torsion_publ_flag
N21 P1 N11 C11 158.99(15) . . . . ?
N31 P1 N11 C11 -102.03(15) . . . . ?
O31 P1 N11 C11 57.34(15) . . . . ?
O11 P1 N11 C11 -19.01(15) . . . . ?
O22 P1 N11 C11 121.84(18) . . . . ?
N21 P1 N11 C15 -11.96(18) . . . . ?
N31 P1 N11 C15 87.02(18) . . . . ?
O31 P1 N11 C15 -113.61(17) . . . . ?
O11 P1 N11 C15 170.04(17) . . . . ?
O22 P1 N11 C15 -49.1(3) . . . . ?
N31 P1 N21 C25 159.97(15) . . . . ?
N11 P1 N21 C25 -99.49(15) . . . . ?
O31 P1 N21 C25 -20.93(15) . . . . ?
O11 P1 N21 C25 69.7(4) . . . . ?
O22 P1 N21 C25 66.89(14) . . . . ?
N31 P1 N21 C21 -17.32(18) . . . . ?
N11 P1 N21 C21 83.22(17) . . . . ?
O31 P1 N21 C21 161.77(16) . . . . ?
O11 P1 N21 C21 -107.6(4) . . . . ?
O22 P1 N21 C21 -110.40(18) . . . . ?
N21 P1 N31 C35 -80.48(14) . . . . ?
N11 P1 N31 C35 179.69(13) . . . . ?
O31 P1 N31 C35 102.0(2) . . . . ?
O11 P1 N31 C35 88.74(13) . . . . ?
O22 P1 N31 C35 -14.60(14) . . . . ?
N21 P1 N31 C31 100.93(17) . . . . ?
N11 P1 N31 C31 1.10(18) . . . . ?
O31 P1 N31 C31 -76.6(3) . . . . ?
O11 P1 N31 C31 -89.86(16) . . . . ?
O22 P1 N31 C31 166.81(16) . . . . ?
C15 N11 C11 C12 2.2(3) . . . . ?
P1 N11 C11 C12 -169.41(17) . . . . ?
N11 C11 C12 C13 2.4(3) . . . . ?
C16 N12 C13 C14 177.8(2) . . . . ?
C17 N12 C13 C14 4.2(3) . . . . ?
C16 N12 C13 C12 -0.8(3) . . . . ?
C17 N12 C13 C12 -174.4(2) . . . . ?
C11 C12 C13 N12 172.8(2) . . . . ?
C11 C12 C13 C14 -5.9(3) . . . . ?
N12 C13 C14 C15 -173.6(2) . . . . ?
C12 C13 C14 C15 5.1(3) . . . . ?
C13 C14 C15 N11 -0.7(3) . . . . ?
C11 N11 C15 C14 -3.1(3) . . . . ?
P1 N11 C15 C14 167.86(17) . . . . ?
C25 N21 C21 C22 1.7(3) . . . . ?
P1 N21 C21 C22 178.89(16) . . . . ?
N21 C21 C22 C23 -0.5(3) . . . . ?
C27 N22 C23 C22 -178.4(3) . . . . ?
C26 N22 C23 C22 -1.4(3) . . . . ?
C27 N22 C23 C24 2.9(4) . . . . ?
C26 N22 C23 C24 179.9(2) . . . . ?
C21 C22 C23 N22 -179.6(2) . . . . ?
C21 C22 C23 C24 -0.8(3) . . . . ?
N22 C23 C24 C25 179.8(2) . . . . ?
C22 C23 C24 C25 1.0(3) . . . . ?
C23 C24 C25 N21 0.1(3) . . . . ?
C21 N21 C25 C24 -1.4(3) . . . . ?
P1 N21 C25 C24 -178.94(17) . . . . ?
C35 N31 C31 C32 4.6(3) . . . . ?
P1 N31 C31 C32 -176.81(16) . . . . ?
N31 C31 C32 C33 0.0(3) . . . . ?
C37 N32 C33 C32 -178.2(2) . . . . ?
C36 N32 C33 C32 -7.7(3) . . . . ?
C37 N32 C33 C34 2.4(3) . . . . ?
C36 N32 C33 C34 172.9(2) . . . . ?
C31 C32 C33 N32 176.0(2) . . . . ?
C31 C32 C33 C34 -4.5(3) . . . . ?
N32 C33 C34 C35 -175.91(19) . . . . ?
C32 C33 C34 C35 4.6(3) . . . . ?
C33 C34 C35 N31 -0.2(3) . . . . ?
C31 N31 C35 C34 -4.5(3) . . . . ?
P1 N31 C35 C34 176.73(15) . . . . ?
N51 P2 N41 C41 80.83(14) . . . . ?
N61 P2 N41 C41 -179.32(13) . . . . ?
O41A P2 N41 C41 -114.8(3) . . . . ?
O21 P2 N41 C41 -88.71(13) . . . . ?
O12 P2 N41 C41 11.45(14) . . . . ?
O41B P2 N41 C41 161.3(4) . . . . ?
N51 P2 N41 C45 -92.06(17) . . . . ?
N61 P2 N41 C45 7.80(17) . . . . ?
O41A P2 N41 C45 72.3(4) . . . . ?
O21 P2 N41 C45 98.40(16) . . . . ?
O12 P2 N41 C45 -161.44(15) . . . . ?
O41B P2 N41 C45 -11.6(5) . . . . ?
N41 P2 N51 C55 -160.88(15) . . . . ?
N61 P2 N51 C55 98.99(15) . . . . ?
O41A P2 N51 C55 25.09(18) . . . . ?
O21 P2 N51 C55 -85.9(4) . . . . ?
O12 P2 N51 C55 -63.97(14) . . . . ?
O41B P2 N51 C55 31.77(17) . . . . ?
N41 P2 N51 C51 17.85(18) . . . . ?
N61 P2 N51 C51 -82.29(18) . . . . ?
O41A P2 N51 C51 -156.19(18) . . . . ?
O21 P2 N51 C51 92.8(4) . . . . ?
O12 P2 N51 C51 114.75(18) . . . . ?
O41B P2 N51 C51 -149.51(19) . . . . ?
N51 P2 N61 C65 -169.94(15) . . . . ?
N41 P2 N61 C65 91.80(15) . . . . ?
O41A P2 N61 C65 -67.5(2) . . . . ?
O21 P2 N61 C65 10.97(15) . . . . ?
O12 P2 N61 C65 -119.58(19) . . . . ?
O41B P2 N61 C65 -92.67(17) . . . . ?
N51 P2 N61 C61 -1.98(18) . . . . ?
N41 P2 N61 C61 -100.25(17) . . . . ?
O41A P2 N61 C61 100.5(2) . . . . ?
O21 P2 N61 C61 178.93(16) . . . . ?
O12 P2 N61 C61 48.4(3) . . . . ?
O41B P2 N61 C61 75.28(18) . . . . ?
C45 N41 C41 C42 4.7(3) . . . . ?
P2 N41 C41 C42 -168.85(15) . . . . ?
N41 C41 C42 C43 1.2(3) . . . . ?
C46 N42 C43 C42 -3.5(3) . . . . ?
C47 N42 C43 C42 -173.25(18) . . . . ?
C46 N42 C43 C44 176.64(19) . . . . ?
C47 N42 C43 C44 6.9(3) . . . . ?
C41 C42 C43 N42 173.83(18) . . . . ?
C41 C42 C43 C44 -6.3(3) . . . . ?
N42 C43 C44 C45 -174.28(19) . . . . ?
C42 C43 C44 C45 5.8(3) . . . . ?
C43 C44 C45 N41 -0.2(3) . . . . ?
C41 N41 C45 C44 -5.1(3) . . . . ?
P2 N41 C45 C44 167.53(15) . . . . ?
C55 N51 C51 C52 -2.4(3) . . . . ?
P2 N51 C51 C52 178.88(16) . . . . ?
N51 C51 C52 C53 0.7(3) . . . . ?
C57 N52 C53 C52 6.4(4) . . . . ?
C56 N52 C53 C52 -176.6(2) . . . . ?
C57 N52 C53 C54 -174.6(2) . . . . ?
C56 N52 C53 C54 2.4(4) . . . . ?
C51 C52 C53 N52 -179.3(2) . . . . ?
C51 C52 C53 C54 1.7(3) . . . . ?
N52 C53 C54 C55 178.6(2) . . . . ?
C52 C53 C54 C55 -2.4(3) . . . . ?
C53 C54 C55 N51 0.8(3) . . . . ?
C51 N51 C55 C54 1.7(3) . . . . ?
P2 N51 C55 C54 -179.49(18) . . . . ?
C65 N61 C61 C62 0.6(3) . . . . ?
P2 N61 C61 C62 -167.30(17) . . . . ?
N61 C61 C62 C63 1.3(3) . . . . ?
C66 N62 C63 C62 -177.3(2) . . . . ?
C67 N62 C63 C62 -4.7(3) . . . . ?
C66 N62 C63 C64 1.0(3) . . . . ?
C67 N62 C63 C64 173.6(2) . . . . ?
C61 C62 C63 N62 174.7(2) . . . . ?
C61 C62 C63 C64 -3.8(3) . . . . ?
N62 C63 C64 C65 -173.8(2) . . . . ?
C62 C63 C64 C65 4.6(3) . . . . ?
C63 C64 C65 N61 -3.1(3) . . . . ?
C61 N61 C65 C64 0.4(3) . . . . ?
P2 N61 C65 C64 169.17(17) . . . . ?
O13 S1 O11 P1 71.80(16) . . . . ?
O12 S1 O11 P1 -63.99(14) . . . . ?
C10 S1 O11 P1 -175.45(12) . . . . ?
O13 S1 O12 P2 -163.11(19) . . . . ?
O11 S1 O12 P2 -27.8(2) . . . . ?
C10 S1 O12 P2 83.2(2) . . . . ?
O13 S1 C10 F13 -178.45(19) . . . . ?
O11 S1 C10 F13 61.4(2) . . . . ?
O12 S1 C10 F13 -56.8(2) . . . . ?
O13 S1 C10 F12 61.6(3) . . . . ?
O11 S1 C10 F12 -58.5(3) . . . . ?
O12 S1 C10 F12 -176.8(2) . . . . ?
O13 S1 C10 F11 -59.9(2) . . . . ?
O11 S1 C10 F11 179.9(2) . . . . ?
O12 S1 C10 F11 61.7(2) . . . . ?
O23 S2 O21 P2 -65.99(13) . . . . ?
O22 S2 O21 P2 69.41(11) . . . . ?
C20 S2 O21 P2 -179.27(11) . . . . ?
O23 S2 O22 P1 153.53(17) . . . . ?
O21 S2 O22 P1 18.4(2) . . . . ?
C20 S2 O22 P1 -92.7(2) . . . . ?
O23 S2 C20 F23 -179.49(18) . . . . ?
O22 S2 C20 F23 59.1(2) . . . . ?
O21 S2 C20 F23 -59.0(2) . . . . ?
O23 S2 C20 F22 -59.5(2) . . . . ?
O22 S2 C20 F22 179.1(2) . . . . ?
O21 S2 C20 F22 61.1(2) . . . . ?
O23 S2 C20 F21 61.2(2) . . . . ?
O22 S2 C20 F21 -60.2(2) . . . . ?
O21 S2 C20 F21 -178.25(19) . . . . ?
O32 S3 O31 P1 41.3(3) . . . . ?
O33 S3 O31 P1 177.0(2) . . . . ?
C30 S3 O31 P1 -71.8(2) . . . . ?
O32 S3 C30 F33 -67.1(2) . . . . ?
O31 S3 C30 F33 54.1(2) . . . . ?
O33 S3 C30 F33 172.85(19) . . . . ?
O32 S3 C30 F31 52.8(2) . . . . ?
O31 S3 C30 F31 174.00(18) . . . . ?
O33 S3 C30 F31 -67.2(2) . . . . ?
O32 S3 C30 F32 174.39(19) . . . . ?
O31 S3 C30 F32 -64.5(2) . . . . ?
O33 S3 C30 F32 54.3(2) . . . . ?
O42A S4A O41A P2 -28.4(15) . . . . ?
O43A S4A O41A P2 -160.5(8) . . . . ?
C40A S4A O41A P2 91.6(10) . . . . ?
O41A S4A C40A F41A -176.4(8) . . . . ?
O42A S4A C40A F41A -44.1(9) . . . . ?
O43A S4A C40A F41A 68.4(8) . . . . ?
O41A S4A C40A F43A -56.4(7) . . . . ?
O42A S4A C40A F43A 75.9(7) . . . . ?
O43A S4A C40A F43A -171.6(5) . . . . ?
O41A S4A C40A F42A 56.6(7) . . . . ?
O42A S4A C40A F42A -171.1(6) . . . . ?
O43A S4A C40A F42A -58.7(6) . . . . ?
O42B S4B O41B P2 120.4(7) . . . . ?
O43B S4B O41B P2 -13.7(8) . . . . ?
C40B S4B O41B P2 -120.8(5) . . . . ?
O42B S4B C40B F42B 173.1(11) . . . . ?
O43B S4B C40B F42B -58.9(13) . . . . ?
O41B S4B C40B F42B 52.9(11) . . . . ?
O42B S4B C40B F41B -60.2(11) . . . . ?
O43B S4B C40B F41B 67.8(10) . . . . ?
O41B S4B C40B F41B 179.6(7) . . . . ?
O42B S4B C40B F43B 51.1(13) . . . . ?
O43B S4B C40B F43B 179.1(11) . . . . ?
O41B S4B C40B F43B -69.1(11) . . . . ?
O52 S5 C50 F52 178.5(3) . . . . ?
O51 S5 C50 F52 57.5(3) . . . . ?
O53 S5 C50 F52 -60.5(3) . . . . ?
O52 S5 C50 F53 57.6(3) . . . . ?
O51 S5 C50 F53 -63.4(3) . . . . ?
O53 S5 C50 F53 178.6(2) . . . . ?
O52 S5 C50 F51 -59.4(3) . . . . ?
O51 S5 C50 F51 179.6(2) . . . . ?
O53 S5 C50 F51 61.6(3) . . . . ?
O62 S6 C60 F62 175.0(2) . . . . ?
O63 S6 C60 F62 54.7(3) . . . . ?
O61 S6 C60 F62 -64.9(3) . . . . ?
O62 S6 C60 F61 58.1(3) . . . . ?
O63 S6 C60 F61 -62.1(3) . . . . ?
O61 S6 C60 F61 178.2(2) . . . . ?
O62 S6 C60 F63 -62.9(3) . . . . ?
O63 S6 C60 F63 176.8(2) . . . . ?
O61 S6 C60 F63 57.2(3) . . . . ?

_refine_diff_density_max         0.863
_refine_diff_density_min         -0.386
_refine_diff_density_rms         0.065

# SQUEEZE RESULTS
# Note: Data are Listed for all Voids in the P1 Unit Cell
# i.e. Centre of Gravity, Solvent Accessible Volume,
# Recovered number of Electrons in the Void and
# Details about the Squeezed Material
loop_
_platon_squeeze_void_nr
_platon_squeeze_void_average_x
_platon_squeeze_void_average_y
_platon_squeeze_void_average_z
_platon_squeeze_void_volume
_platon_squeeze_void_count_electrons
_platon_squeeze_void_content
1 0.000 0.500 1.000 489 101 ' '
_platon_squeeze_void_probe_radius 1.20
_platon_squeeze_details          ?

_shelx_res_file                  
; 
  
    vic1514.res created by SHELXL-2014/7 
  
  
TITL vic1514 in P-1 
CELL 0.71073 13.2699 15.7880 20.4958 76.0415 87.9220 73.5660 
ZERR    4.00  0.0007  0.0008  0.0010  0.0007  0.0007  0.0007 
LATT 1 
SFAC C   H   N  O  F  P S 
UNIT 108 138 30 36 36 4 12 
TEMP -80 
SADI 0.01 S4A C40A S4B C40B 
BIND P1 O11 
BIND P1 O22 
BIND P1 O31 
BIND P2 O12 
BIND P2 O21 
BIND P2 O41A 
BIND P2 O41B 
REM ABIN 
ABIN 
L.S. 8 
ACTA 
CONF 
WGHT    0.099900    0.303900 
FVAR       0.07189   0.44992 
P1    6    0.371992    0.163552    0.189101    11.00000    0.03068    0.03159 = 
         0.02641   -0.00690    0.00208   -0.01009 
N11   3    0.254437    0.168455    0.148975    11.00000    0.03077    0.03273 = 
         0.03029   -0.01002    0.00372   -0.01078 
N12   3   -0.033083    0.147795    0.095917    11.00000    0.03288    0.04550 = 
         0.04307   -0.01314   -0.00060   -0.01170 
N21   3    0.451347    0.061724    0.172477    11.00000    0.02886    0.03118 = 
         0.02696   -0.00537    0.00065   -0.00702 
N22   3    0.637402   -0.188240    0.151945    11.00000    0.05409    0.03645 = 
         0.04766   -0.01270   -0.00312   -0.00009 
N31   3    0.417790    0.238921    0.125362    11.00000    0.03002    0.02976 = 
         0.02748   -0.00368   -0.00075   -0.00813 
N32   3    0.564162    0.395618   -0.015929    11.00000    0.04146    0.03663 = 
         0.03704    0.00040    0.00324   -0.01528 
C11   1    0.163000    0.220719    0.168081    11.00000    0.03436    0.03305 = 
         0.03273   -0.01158    0.00395   -0.00767 
AFIX  43 
H11   2    0.166990    0.259934    0.195908    11.00000   -1.20000 
AFIX   0 
C12   1    0.067150    0.219338    0.149316    11.00000    0.03243    0.03353 = 
         0.03627   -0.01111    0.00234   -0.00477 
AFIX  43 
H12   2    0.005673    0.258696    0.162478    11.00000   -1.20000 
AFIX   0 
C13   1    0.058227    0.158716    0.109693    11.00000    0.02997    0.03219 = 
         0.03232   -0.00391   -0.00114   -0.00833 
C14   1    0.154267    0.108833    0.086873    11.00000    0.03608    0.04105 = 
         0.03981   -0.01965    0.00002   -0.00655 
AFIX  43 
H14   2    0.152641    0.071238    0.057281    11.00000   -1.20000 
AFIX   0 
C15   1    0.246998    0.114343    0.106700    11.00000    0.03045    0.04283 = 
         0.03642   -0.01860    0.00462   -0.00811 
AFIX  43 
H15   2    0.309749    0.079734    0.091055    11.00000   -1.20000 
AFIX   0 
C16   1   -0.131589    0.197046    0.121561    11.00000    0.02940    0.07206 = 
         0.06318   -0.02361    0.00394   -0.01408 
AFIX 137 
H16A  2   -0.191285    0.186392    0.101341    11.00000   -1.20000 
H16B  2   -0.137871    0.262330    0.109858    11.00000   -1.20000 
H16C  2   -0.131269    0.175244    0.170577    11.00000   -1.20000 
AFIX   0 
C17   1   -0.038931    0.078561    0.060023    11.00000    0.04149    0.07359 = 
         0.08979   -0.04459   -0.00467   -0.01875 
AFIX 137 
H17A  2   -0.112768    0.083005    0.051840    11.00000   -1.20000 
H17B  2   -0.003611    0.017804    0.087453    11.00000   -1.20000 
H17C  2   -0.004295    0.088941    0.016964    11.00000   -1.20000 
AFIX   0 
C21   1    0.503549    0.052878    0.114224    11.00000    0.03685    0.03571 = 
         0.02765   -0.00495    0.00437   -0.00935 
AFIX  43 
H21   2    0.496709    0.105346    0.078396    11.00000   -1.20000 
AFIX   0 
C22   1    0.564230   -0.028343    0.106593    11.00000    0.03377    0.04219 = 
         0.03361   -0.01126    0.00330   -0.01060 
AFIX  43 
H22   2    0.598615   -0.031900    0.065461    11.00000   -1.20000 
AFIX   0 
C23   1    0.577677   -0.108587    0.158856    11.00000    0.03495    0.03695 = 
         0.04037   -0.01337   -0.00375   -0.00900 
C24   1    0.524268   -0.096963    0.219413    11.00000    0.04735    0.03399 = 
         0.03575   -0.00355   -0.00199   -0.01375 
AFIX  43 
H24   2    0.531126   -0.147945    0.256507    11.00000   -1.20000 
AFIX   0 
C25   1    0.464438   -0.014396    0.224200    11.00000    0.03957    0.03508 = 
         0.02836   -0.00647    0.00215   -0.01479 
AFIX  43 
H25   2    0.429934   -0.008623    0.264996    11.00000   -1.20000 
AFIX   0 
C26   1    0.690947   -0.197546    0.088884    11.00000    0.05160    0.05282 = 
         0.05531   -0.02435    0.00573    0.00009 
AFIX 137 
H26A  2    0.738104   -0.259325    0.094886    11.00000   -1.20000 
H26B  2    0.731853   -0.153495    0.076821    11.00000   -1.20000 
H26C  2    0.638564   -0.186020    0.052923    11.00000   -1.20000 
AFIX   0 
C27   1    0.650670   -0.271494    0.203403    11.00000    0.16165    0.04232 = 
         0.06724   -0.00577    0.02559    0.01096 
AFIX 137 
H27A  2    0.707617   -0.319795    0.191623    11.00000   -1.20000 
H27B  2    0.585221   -0.289176    0.206867    11.00000   -1.20000 
H27C  2    0.668177   -0.262019    0.246645    11.00000   -1.20000 
AFIX   0 
C31   1    0.368962    0.286301    0.063901    11.00000    0.03065    0.03631 = 
         0.03080   -0.00532   -0.00482   -0.00937 
AFIX  43 
H31   2    0.301673    0.281675    0.053858    11.00000   -1.20000 
AFIX   0 
C32   1    0.414341    0.339091    0.017642    11.00000    0.03655    0.03432 = 
         0.02913   -0.00210   -0.00435   -0.00700 
AFIX  43 
H32   2    0.378419    0.370826   -0.024251    11.00000   -1.20000 
AFIX   0 
C33   1    0.514936    0.348185    0.030345    11.00000    0.03558    0.02756 = 
         0.03224   -0.00632    0.00278   -0.00719 
C34   1    0.560029    0.303834    0.096276    11.00000    0.03013    0.03690 = 
         0.03338   -0.00694   -0.00066   -0.01017 
AFIX  43 
H34   2    0.624690    0.311135    0.108868    11.00000   -1.20000 
AFIX   0 
C35   1    0.511458    0.251532    0.140935    11.00000    0.03070    0.03022 = 
         0.02930   -0.00540   -0.00287   -0.00630 
AFIX  43 
H35   2    0.543126    0.222607    0.184445    11.00000   -1.20000 
AFIX   0 
C36   1    0.523010    0.431885   -0.085457    11.00000    0.06062    0.05157 = 
         0.03877    0.00337    0.00363   -0.02134 
AFIX 137 
H36A  2    0.571288    0.461917   -0.112419    11.00000   -1.20000 
H36B  2    0.453876    0.476022   -0.086450    11.00000   -1.20000 
H36C  2    0.516314    0.381996   -0.104052    11.00000   -1.20000 
AFIX   0 
C37   1    0.668768    0.402317   -0.002946    11.00000    0.04568    0.05702 = 
         0.05698    0.00615   -0.00140   -0.02703 
AFIX 137 
H37A  2    0.685800    0.448496   -0.039459    11.00000   -1.20000 
H37B  2    0.720670    0.343351   -0.000442    11.00000   -1.20000 
H37C  2    0.670038    0.419602    0.039775    11.00000   -1.20000 
AFIX   0 
P2    6    0.617206    0.329420    0.306587    11.00000    0.03118    0.03066 = 
         0.02754   -0.00718    0.00246   -0.00921 
N41   3    0.579380    0.246622    0.368338    11.00000    0.03106    0.02693 = 
         0.03007   -0.00494   -0.00004   -0.00783 
N42   3    0.428504    0.101681    0.515082    11.00000    0.03418    0.03077 = 
         0.03735   -0.00446    0.00257   -0.01116 
N51   3    0.535578    0.424578    0.330810    11.00000    0.02922    0.02858 = 
         0.03095   -0.00598    0.00083   -0.00629 
N52   3    0.351154    0.661920    0.373863    11.00000    0.05053    0.03839 = 
         0.06839   -0.02181   -0.00771    0.00122 
N61   3    0.735726    0.324641    0.344952    11.00000    0.02970    0.03109 = 
         0.03143   -0.00916    0.00430   -0.00980 
N62   3    1.029905    0.339177    0.391640    11.00000    0.03002    0.05086 = 
         0.04184   -0.00851    0.00194   -0.01133 
C41   1    0.486796    0.231601    0.353690    11.00000    0.03081    0.03033 = 
         0.03034   -0.00825   -0.00216   -0.00647 
AFIX  43 
H41   2    0.456397    0.257104    0.309539    11.00000   -1.20000 
AFIX   0 
C42   1    0.437274    0.182064    0.399501    11.00000    0.03026    0.03101 = 
         0.03485   -0.00899   -0.00161   -0.00896 
AFIX  43 
H42   2    0.373941    0.172409    0.386972    11.00000   -1.20000 
AFIX   0 
C43   1    0.479454    0.143944    0.466849    11.00000    0.03474    0.02237 = 
         0.03362   -0.00497   -0.00069   -0.00493 
C44   1    0.580468    0.153990    0.479149    11.00000    0.03355    0.03131 = 
         0.03101   -0.00456   -0.00338   -0.00645 
AFIX  43 
H44   2    0.615339    0.125172    0.521765    11.00000   -1.20000 
AFIX   0 
C45   1    0.626952    0.203720    0.431199    11.00000    0.02968    0.03014 = 
         0.03415   -0.00530   -0.00308   -0.00688 
AFIX  43 
H45   2    0.693895    0.209399    0.440835    11.00000   -1.20000 
AFIX   0 
C46   1    0.323558    0.096016    0.503133    11.00000    0.03960    0.05002 = 
         0.05102   -0.00117    0.00105   -0.02036 
AFIX 137 
H46A  2    0.306228    0.050737    0.540241    11.00000   -1.20000 
H46B  2    0.321151    0.077990    0.460819    11.00000   -1.20000 
H46C  2    0.272545    0.155503    0.500285    11.00000   -1.20000 
AFIX   0 
C47   1    0.467304    0.071907    0.585083    11.00000    0.04629    0.04408 = 
         0.03742   -0.00109    0.00246   -0.01585 
AFIX 137 
H47A  2    0.420617    0.040600    0.612643    11.00000   -1.20000 
H47B  2    0.468913    0.124935    0.601467    11.00000   -1.20000 
H47C  2    0.538402    0.030220    0.588079    11.00000   -1.20000 
AFIX   0 
C51   1    0.488732    0.424422    0.391719    11.00000    0.03457    0.03080 = 
         0.03262   -0.00523    0.00279   -0.00759 
AFIX  43 
H51   2    0.499360    0.368290    0.424338    11.00000   -1.20000 
AFIX   0 
C52   1    0.428566    0.500611    0.406791    11.00000    0.03460    0.04059 = 
         0.04171   -0.01591    0.00369   -0.00702 
AFIX  43 
H52   2    0.398314    0.497453    0.449724    11.00000   -1.20000 
AFIX   0 
C53   1    0.409497    0.585886    0.359451    11.00000    0.03276    0.03537 = 
         0.05151   -0.01494   -0.00905   -0.00456 
C54   1    0.455465    0.584018    0.295646    11.00000    0.05042    0.03006 = 
         0.04556   -0.00298   -0.00834   -0.01219 
AFIX  43 
H54   2    0.443134    0.638720    0.261338    11.00000   -1.20000 
AFIX   0 
C55   1    0.515873    0.505974    0.283511    11.00000    0.04506    0.03437 = 
         0.03156   -0.00230   -0.00198   -0.01502 
AFIX  43 
H55   2    0.546114    0.506998    0.240700    11.00000   -1.20000 
AFIX   0 
C56   1    0.326911    0.749002    0.323658    11.00000    0.08370    0.03289 = 
         0.09109   -0.01298   -0.02116    0.00806 
AFIX 137 
H56A  2    0.275636    0.795330    0.341468    11.00000   -1.20000 
H56B  2    0.297490    0.742462    0.282583    11.00000   -1.20000 
H56C  2    0.391378    0.767500    0.313319    11.00000   -1.20000 
AFIX   0 
C57   1    0.312807    0.663365    0.440773    11.00000    0.07119    0.07112 = 
         0.08430   -0.04553    0.00132    0.01245 
AFIX 137 
H57A  2    0.284986    0.726545    0.444254    11.00000   -1.20000 
H57B  2    0.370601    0.631430    0.474034    11.00000   -1.20000 
H57C  2    0.256889    0.633099    0.449301    11.00000   -1.20000 
AFIX   0 
C61   1    0.747174    0.385838    0.379898    11.00000    0.03339    0.03661 = 
         0.03659   -0.01613    0.00507   -0.00783 
AFIX  43 
H61   2    0.686047    0.426681    0.392038    11.00000   -1.20000 
AFIX   0 
C62   1    0.842049    0.389584    0.397350    11.00000    0.03488    0.04442 = 
         0.03981   -0.01840    0.00301   -0.01317 
AFIX  43 
H62   2    0.846382    0.432029    0.422278    11.00000   -1.20000 
AFIX   0 
C63   1    0.936301    0.331363    0.379328    11.00000    0.03372    0.03454 = 
         0.02698   -0.00138    0.00151   -0.01020 
C64   1    0.922500    0.265940    0.345660    11.00000    0.03086    0.03373 = 
         0.04142   -0.00827    0.00687   -0.00297 
AFIX  43 
H64   2    0.982220    0.222068    0.335200    11.00000   -1.20000 
AFIX   0 
C65   1    0.825478    0.265938    0.328615    11.00000    0.03807    0.02953 = 
         0.03756   -0.01077    0.00433   -0.00833 
AFIX  43 
H65   2    0.818822    0.223550    0.304265    11.00000   -1.20000 
AFIX   0 
C66   1    1.126119    0.281640    0.370314    11.00000    0.03018    0.05851 = 
         0.07384   -0.01365    0.00174   -0.00675 
AFIX 137 
H66A  2    1.187287    0.288102    0.391936    11.00000   -1.20000 
H66B  2    1.130486    0.300310    0.321342    11.00000   -1.20000 
H66C  2    1.125021    0.217975    0.383381    11.00000   -1.20000 
AFIX   0 
C67   1    1.038499    0.413993    0.420132    11.00000    0.04771    0.10838 = 
         0.09235   -0.05707    0.00972   -0.03939 
AFIX 137 
H67A  2    1.112705    0.411538    0.424085    11.00000   -1.20000 
H67B  2    1.008122    0.407983    0.464738    11.00000   -1.20000 
H67C  2    1.000395    0.472312    0.390557    11.00000   -1.20000 
AFIX   0 
S1    7    0.294681    0.418626    0.205091    11.00000    0.03738    0.03771 = 
         0.03631   -0.00701    0.00032   -0.01342 
F11   5    0.238647    0.578476    0.231690    11.00000    0.07304    0.04315 = 
         0.20457   -0.04602   -0.00379   -0.01050 
F12   5    0.120366    0.506781    0.250932    11.00000    0.03170    0.10744 = 
         0.15112   -0.07720    0.00444   -0.01038 
F13   5    0.254045    0.468464    0.317690    11.00000    0.06913    0.13463 = 
         0.07837   -0.07015    0.01275   -0.03298 
O11   4    0.268323    0.336413    0.235518    11.00000    0.06954    0.04520 = 
         0.07009   -0.02104    0.01640   -0.03152 
O12   4    0.402585    0.412824    0.216855    11.00000    0.03546    0.05337 = 
         0.06708   -0.02221    0.00484   -0.01316 
O13   4    0.254372    0.459940    0.137844    11.00000    0.07502    0.11294 = 
         0.04130    0.00174   -0.01061   -0.02009 
C10   1    0.222855    0.497011    0.253494    11.00000    0.03523    0.05214 = 
         0.09163   -0.03359    0.00067   -0.01216 
S2    7    0.700498    0.074845    0.287382    11.00000    0.03380    0.03387 = 
         0.03499   -0.00657   -0.00224   -0.01130 
F21   5    0.759483   -0.090254    0.269842    11.00000    0.07599    0.03755 = 
         0.18482   -0.03634    0.00008   -0.01019 
F22   5    0.877856   -0.019143    0.248351    11.00000    0.03340    0.09093 = 
         0.14555   -0.06575    0.00212   -0.00617 
F23   5    0.747915    0.013488    0.179355    11.00000    0.07204    0.11472 = 
         0.08444   -0.06989    0.01063   -0.02733 
O21   4    0.724452    0.156908    0.252074    11.00000    0.05791    0.04052 = 
         0.05202   -0.01501    0.01065   -0.02439 
O22   4    0.593322    0.076928    0.276577    11.00000    0.03507    0.04394 = 
         0.05250   -0.01102   -0.00080   -0.01298 
O23   4    0.739743    0.040925    0.355510    11.00000    0.06019    0.08191 = 
         0.03832   -0.00108   -0.01175   -0.01614 
C20   1    0.775590   -0.009573    0.244026    11.00000    0.03615    0.04525 = 
         0.09239   -0.03030   -0.00469   -0.00912 
S3    7    0.210679    0.024854    0.348309    11.00000    0.03815    0.03904 = 
         0.04137   -0.00857    0.00198   -0.01291 
F31   5    0.094019   -0.074286    0.325097    11.00000    0.06458    0.05099 = 
         0.06240   -0.00476   -0.00474   -0.03034 
F32   5    0.037829    0.068607    0.276203    11.00000    0.05503    0.06666 = 
         0.09675    0.01138   -0.02893   -0.01608 
F33   5    0.170890   -0.017224    0.239238    11.00000    0.11789    0.11223 = 
         0.04565   -0.03203    0.01320   -0.05162 
O31   4    0.243100    0.098052    0.305942    11.00000    0.06735    0.06530 = 
         0.06528   -0.00588    0.01235   -0.03956 
O32   4    0.291471   -0.058505    0.368921    11.00000    0.06050    0.05610 = 
         0.08787   -0.01128   -0.02988   -0.00436 
O33   4    0.143327    0.051361    0.400834    11.00000    0.08608    0.07345 = 
         0.05800   -0.03129    0.02952   -0.03869 
C30   1    0.124208   -0.001096    0.295301    11.00000    0.05081    0.04694 = 
         0.04524   -0.00156   -0.00500   -0.01760 
PART   1 
S4A   7    0.783196    0.472075    0.154214    10.60000    0.04709    0.04809 = 
         0.06229   -0.01024   -0.00632   -0.02004 
F41A  5    0.926586    0.555504    0.161760    10.60000    0.16694    0.12698 = 
         0.08880    0.05484   -0.06252   -0.11940 
F42A  5    0.966040    0.411991    0.215901    10.60000    0.05434    0.07305 = 
         0.11979   -0.02376   -0.03994    0.00490 
F43A  5    0.857553    0.515795    0.250534    10.60000    0.14207    0.12356 = 
         0.06628   -0.04569   -0.03527   -0.00968 
O41A  4    0.748859    0.407612    0.197820    10.60000    0.09126    0.15877 = 
         0.10595    0.06040   -0.03028   -0.09129 
O42A  4    0.720005    0.559025    0.126888    10.60000    0.10526    0.04875 = 
         0.13675   -0.02580   -0.07830    0.01417 
O43A  4    0.842442    0.433798    0.099666    10.60000    0.09189    0.12213 = 
         0.10019   -0.07284    0.00934   -0.03173 
C40A  1    0.889688    0.492882    0.195230    10.60000    0.04975 
PART   2 
S4B   7    0.787365    0.469012    0.159624    10.40000    0.02879    0.04275 = 
         0.05553   -0.01465   -0.00965    0.00498 
F41B  5    0.975435    0.472146    0.140352    10.40000    0.04125    0.16642 = 
         0.08611   -0.02749    0.02706   -0.03030 
F42B  5    0.949970    0.436430    0.240723    10.40000    0.12067    0.14014 = 
         0.07382    0.07489   -0.06954   -0.10082 
F43B  5    0.895887    0.566690    0.185741    10.40000    0.08071    0.06896 = 
         0.26259   -0.04945    0.00157   -0.04788 
O41B  4    0.719883    0.483332    0.219232    10.40000    0.04632    0.08074 = 
         0.06921   -0.03182    0.02529   -0.03377 
O42B  4    0.748425    0.529370    0.103416    10.40000    0.09640    0.16267 = 
         0.07906    0.07491   -0.06420   -0.06699 
O43B  4    0.815152    0.377469    0.160608    10.40000    0.07041    0.08273 = 
         0.20640   -0.09246    0.02902   -0.03077 
C40B  1    0.908718    0.482701    0.185052    10.40000    0.04441 
PART   0 
S5    7    0.333705    0.865264    0.035540    11.00000    0.05033    0.05150 = 
         0.05111   -0.02195    0.01126   -0.00991 
F51   5    0.327246    0.871835    0.160811    11.00000    0.13585    0.16649 = 
         0.06578   -0.06070   -0.00273   -0.04532 
F52   5    0.321737    0.744568    0.144130    11.00000    0.22664    0.06901 = 
         0.09445    0.01230    0.03986   -0.00753 
F53   5    0.188770    0.860563    0.124098    11.00000    0.08716    0.13964 = 
         0.12188   -0.04643    0.05642   -0.04968 
O51   4    0.289166    0.817597   -0.000166    11.00000    0.08683    0.11112 = 
         0.07980   -0.06092   -0.01780   -0.00760 
O52   4    0.291775    0.960531    0.018971    11.00000    0.18334    0.05012 = 
         0.09318   -0.01559    0.08045   -0.00745 
O53   4    0.444801    0.832870    0.040841    11.00000    0.04799    0.14434 = 
         0.13136   -0.07791    0.02084   -0.02411 
C50   1    0.291720    0.833403    0.119648    11.00000    0.07949    0.06703 = 
         0.05635   -0.01601    0.00915   -0.02361 
S6    7    0.369617    0.343978    0.577957    11.00000    0.05482    0.03930 = 
         0.04931   -0.01572    0.01319   -0.01259 
F61   5    0.203431    0.367025    0.651273    11.00000    0.07330    0.12338 = 
         0.09188   -0.03331    0.03394   -0.01617 
F62   5    0.168888    0.400693    0.548167    11.00000    0.07968    0.14834 = 
         0.12556   -0.02563   -0.04205   -0.01942 
F63   5    0.225399    0.259208    0.600547    11.00000    0.11739    0.11230 = 
         0.20210   -0.06175    0.03975   -0.07946 
O61   4    0.389422    0.312505    0.517486    11.00000    0.14289    0.05458 = 
         0.06609   -0.03037    0.04447   -0.02786 
O62   4    0.426734    0.282975    0.636672    11.00000    0.06385    0.06907 = 
         0.07397   -0.00044   -0.00840   -0.00733 
O63   4    0.363359    0.437885    0.570187    11.00000    0.07332    0.04624 = 
         0.07121   -0.02402    0.01279   -0.01894 
C60   1    0.235624    0.342035    0.595133    11.00000    0.06433    0.07480 = 
         0.07188   -0.01410   -0.00700   -0.02671 
N1S   3   -0.132202    0.172586    0.499872    11.00000    0.06567    0.07207 = 
         0.06443    0.00082   -0.00105   -0.00547 
C1S   1   -0.051079    0.129146    0.521814    11.00000    0.05765    0.08839 = 
         0.04606   -0.00342    0.00845   -0.01100 
C2S   1    0.050310    0.070687    0.548460    11.00000    0.04162    0.19819 = 
         0.05304   -0.01361    0.00618   -0.00943 
AFIX 137 
H2SA  2    0.041237    0.022630    0.586618    11.00000   -1.20000 
H2SB  2    0.090336    0.106402    0.563507    11.00000   -1.20000 
H2SC  2    0.088456    0.043188    0.513414    11.00000   -1.20000 
  
AFIX   0 
HKLF 4 
  
REM  vic1514 in P-1 
REM R1 =  0.0544 for   13732 Fo > 4sig(Fo)  and  0.0746 for all   19236 data 
REM   1040 parameters refined using      1 restraints 
  
END 
  
WGHT      0.0999      0.3039 
  
REM Highest difference peak  0.863,  deepest hole -0.386,  1-sigma level  0.065 
Q1    1   0.3296  0.3683  0.5343  11.00000  0.05    0.86 
Q2    1   0.3687  0.8407  0.0776  11.00000  0.05    0.78 
Q3    1   0.3635  0.9370  0.0540  11.00000  0.05    0.52 
Q4    1   0.0749  0.0378  0.2484  11.00000  0.05    0.52 
Q5    1   0.0241  0.1570  0.5392  11.00000  0.05    0.48 
Q6    1   0.4149  0.7685  0.1408  11.00000  0.05    0.47 
Q7    1   0.2420  0.7649  0.1137  11.00000  0.05    0.45 
Q8    1   0.4422  0.7971  0.0926  11.00000  0.05    0.43 
Q9    1   0.3858  0.8079  0.1636  11.00000  0.05    0.43 
Q10   1   0.7417  0.3380  0.3527  11.00000  0.05    0.42 
Q11   1   0.2758  0.0018  0.2756  11.00000  0.05    0.42 
Q12   1   0.2001  0.3392  0.5275  11.00000  0.05    0.41 
Q13   1   0.7366  0.0381  0.2689  11.00000  0.05    0.40 
Q14   1   0.3816  0.8201  0.0026  11.00000  0.05    0.40 
Q15   1   0.4059  0.4306  0.2235  11.00000  0.05    0.40 
Q16   1   0.3072  0.4470  0.5455  11.00000  0.05    0.39 
Q17   1  -0.0248 -0.0396  0.6285  11.00000  0.05    0.39 
Q18   1   0.4451  0.0874  0.1688  11.00000  0.05    0.38 
Q19   1   0.1890  0.1281  0.3311  11.00000  0.05    0.37 
Q20   1   0.2713  0.3360  0.2512  11.00000  0.05    0.37 
;
_shelx_res_checksum              28675

_shelx_fab_file                  
; 
    0    7   27      0.28      0.00 
   -1    7   27      0.32      0.00 
    0    6   27      0.16      0.00 
    2    4   27      0.37      0.00 
    1    4   27      0.44      0.00 
    0    4   27      0.38      0.00 
   -1    4   27      0.30      0.00 
    2    3   27     -0.11      0.00 
    1    3   27      0.53      0.00 
    0    3   27      0.92      0.00 
   -1    3   27      0.79      0.00 
    1   11   26      0.05      0.00 
    2   10   26     -0.19      0.00 
    1   10   26     -0.09      0.00 
    0   10   26      0.16      0.00 
   -1   10   26      0.37      0.00 
    3    9   26      0.29      0.00 
    2    9   26      0.06      0.00 
    1    9   26     -0.12      0.00 
   -1    9   26     -0.17      0.00 
    3    8   26     -0.29      0.00 
    2    8   26     -0.04      0.00 
    1    8   26      0.12      0.00 
    0    8   26      0.07      0.00 
   -1    8   26     -0.06      0.00 
   -2    8   26     -0.08      0.00 
    4    7   26     -0.08      0.00 
    3    7   26     -0.26      0.00 
    2    7   26     -0.35      0.00 
    1    7   26     -0.32      0.00 
    0    7   26     -0.18      0.00 
   -1    7   26     -0.03      0.00 
   -2    7   26      0.02      0.00 
    4    6   26      0.33      0.00 
    3    6   26      0.41      0.00 
    2    6   26      0.34      0.00 
    1    6   26      0.24      0.00 
    0    6   26      0.27      0.00 
   -1    6   26      0.39      0.00 
    4    5   26     -0.09      0.00 
    3    5   26     -0.04      0.00 
    2    5   26      0.08      0.00 
    1    5   26      0.14      0.00 
    0    5   26      0.03      0.00 
    5    4   26      0.27      0.00 
    4    4   26      0.33      0.00 
    3    4   26      0.05      0.00 
    2    4   26     -0.43      0.00 
    1    4   26     -0.70      0.00 
    0    4   26     -0.53      0.00 
   -1    4   26     -0.18      0.00 
   -2    4   26     -0.04      0.00 
   -3    4   26     -0.15      0.00 
   -4    4   26     -0.23      0.00 
    5    3   26     -0.29      0.00 
    4    3   26     -0.44      0.00 
    3    3   26     -0.32      0.00 
    2    3   26      0.12      0.00 
    1    3   26      0.55      0.00 
    0    3   26      0.64      0.00 
   -1    3   26      0.42      0.00 
   -2    3   26      0.23      0.00 
   -3    3   26      0.27      0.00 
   -4    3   26      0.38      0.00 
    4    2   26     -0.23      0.00 
    3    2   26     -0.08      0.00 
    2    2   26      0.18      0.00 
    1    2   26      0.42      0.00 
    0    2   26      0.45      0.00 
   -1    2   26      0.25      0.00 
   -2    2   26     -0.04      0.00 
   -3    2   26     -0.21      0.00 
   -4    2   26     -0.13      0.00 
    3    1   26      0.28      0.00 
    2    1   26      0.01      0.00 
    1    1   26     -0.34      0.00 
    0    1   26     -0.51      0.00 
   -1    1   26     -0.36      0.00 
   -2    1   26     -0.07      0.00 
   -3    1   26      0.05      0.00 
    1    0   26     -0.02      0.00 
    0    0   26     -0.19      0.00 
   -1    0   26     -0.36      0.00 
   -2    0   26     -0.40      0.00 
    3   12   25      0.28      0.00 
    2   12   25     -0.03      0.00 
    1   12   25     -0.23      0.00 
    0   12   25     -0.21      0.00 
    4   11   25      0.09      0.00 
    3   11   25      0.36      0.00 
    2   11   25      0.46      0.00 
    1   11   25      0.28      0.00 
    0   11   25     -0.09      0.00 
   -1   11   25     -0.40      0.00 
   -2   11   25     -0.43      0.00 
    5   10   25     -0.46      0.00 
    4   10   25     -0.45      0.00 
    3   10   25     -0.30      0.00 
    2   10   25     -0.17      0.00 
    1   10   25     -0.07      0.00 
    0   10   25      0.06      0.00 
   -1   10   25      0.16      0.00 
   -2   10   25      0.14      0.00 
    5    9   25      0.63      0.00 
    4    9   25      0.37      0.00 
    3    9   25     -0.07      0.00 
    2    9   25     -0.39      0.00 
    1    9   25     -0.43      0.00 
    0    9   25     -0.23      0.00 
   -1    9   25      0.04      0.00 
    6    8   25     -0.49      0.00 
    5    8   25     -0.08      0.00 
    4    8   25      0.28      0.00 
    3    8   25      0.40      0.00 
    2    8   25      0.36      0.00 
    1    8   25      0.31      0.00 
    0    8   25      0.26      0.00 
   -1    8   25      0.21      0.00 
   -2    8   25      0.21      0.00 
    6    7   25      0.08      0.00 
    5    7   25     -0.38      0.00 
    4    7   25     -0.58      0.00 
    3    7   25     -0.43      0.00 
    2    7   25     -0.19      0.00 
    1    7   25     -0.12      0.00 
    0    7   25     -0.21      0.00 
   -1    7   25     -0.30      0.00 
   -2    7   25     -0.28      0.00 
   -3    7   25     -0.21      0.00 
    6    6   25      0.34      0.00 
    5    6   25      0.30      0.00 
    4    6   25      0.03      0.00 
    3    6   25     -0.29      0.00 
    2    6   25     -0.40      0.00 
    1    6   25     -0.25      0.00 
    0    6   25      0.03      0.00 
   -1    6   25      0.18      0.00 
   -2    6   25      0.09      0.00 
    6    5   25      0.01      0.00 
    5    5   25      0.04      0.00 
    4    5   25      0.28      0.00 
    3    5   25      0.53      0.00 
    2    5   25      0.53      0.00 
    1    5   25      0.24      0.00 
    0    5   25     -0.05      0.00 
   -1    5   25     -0.06      0.00 
   -2    5   25      0.22      0.00 
   -3    5   25      0.50      0.00 
   -4    5   25      0.54      0.00 
   -5    5   25      0.40      0.00 
   -6    5   25      0.26      0.00 
    7    4   25     -0.08      0.00 
    6    4   25     -0.02      0.00 
    5    4   25      0.11      0.00 
    4    4   25      0.20      0.00 
    3    4   25      0.16      0.00 
    2    4   25      0.05      0.00 
    1    4   25      0.00      0.00 
    0    4   25      0.04      0.00 
   -1    4   25      0.01      0.00 
   -2    4   25     -0.21      0.00 
   -3    4   25     -0.46      0.00 
   -4    4   25     -0.49      0.00 
   -5    4   25     -0.25      0.00 
   -6    4   25      0.04      0.00 
    6    3   25     -0.01      0.00 
    5    3   25     -0.01      0.00 
    4    3   25     -0.21      0.00 
    3    3   25     -0.49      0.00 
    2    3   25     -0.57      0.00 
    1    3   25     -0.34      0.00 
    0    3   25      0.04      0.00 
   -1    3   25      0.27      0.00 
   -2    3   25      0.20      0.00 
   -3    3   25     -0.04      0.00 
   -4    3   25     -0.26      0.00 
   -5    3   25     -0.35      0.00 
   -6    3   25     -0.32      0.00 
    6    2   25     -0.05      0.00 
    5    2   25     -0.09      0.00 
    4    2   25     -0.01      0.00 
    3    2   25      0.10      0.00 
    2    2   25      0.13      0.00 
    1    2   25     -0.01      0.00 
    0    2   25     -0.26      0.00 
   -1    2   25     -0.43      0.00 
   -2    2   25     -0.32      0.00 
   -3    2   25      0.08      0.00 
   -4    2   25      0.55      0.00 
   -5    2   25      0.80      0.00 
   -6    2   25      0.68      0.00 
    5    1   25     -0.16      0.00 
    4    1   25     -0.24      0.00 
    3    1   25     -0.23      0.00 
    2    1   25     -0.02      0.00 
    1    1   25      0.32      0.00 
    0    1   25      0.62      0.00 
   -1    1   25      0.69      0.00 
   -2    1   25      0.52      0.00 
   -3    1   25      0.22      0.00 
   -4    1   25     -0.11      0.00 
   -5    1   25     -0.36      0.00 
   -6    1   25     -0.44      0.00 
    4    0   25     -0.09      0.00 
    3    0   25      0.07      0.00 
    2    0   25      0.25      0.00 
    1    0   25      0.20      0.00 
    0    0   25     -0.06      0.00 
   -1    0   25     -0.32      0.00 
   -2    0   25     -0.42      0.00 
   -3    0   25     -0.41      0.00 
   -4    0   25     -0.38      0.00 
   -5    0   25     -0.34      0.00 
    3   -1   25      0.48      0.00 
    2   -1   25      0.33      0.00 
    1   -1   25      0.07      0.00 
    0   -1   25     -0.18      0.00 
   -1   -1   25     -0.38      0.00 
   -2   -1   25     -0.52      0.00 
   -3   -1   25     -0.46      0.00 
   -4   -1   25     -0.17      0.00 
    0   -2   25     -0.14      0.00 
   -1   -2   25      0.31      0.00 
   -2   -2   25      0.82      0.00 
    3   14   24      0.34      0.00 
    2   14   24      0.33      0.00 
    1   14   24      0.24      0.00 
    4   13   24     -0.24      0.00 
    3   13   24      0.16      0.00 
    2   13   24      0.52      0.00 
    1   13   24      0.56      0.00 
    0   13   24      0.35      0.00 
   -1   13   24      0.16      0.00 
    5   12   24      0.28      0.00 
    4   12   24     -0.08      0.00 
    3   12   24     -0.52      0.00 
    2   12   24     -0.73      0.00 
    1   12   24     -0.57      0.00 
    0   12   24     -0.19      0.00 
   -1   12   24      0.14      0.00 
   -2   12   24      0.23      0.00 
    6   11   24     -0.04      0.00 
    5   11   24      0.25      0.00 
    4   11   24      0.49      0.00 
    3   11   24      0.52      0.00 
    2   11   24      0.35      0.00 
    1   11   24      0.05      0.00 
    0   11   24     -0.24      0.00 
   -1   11   24     -0.38      0.00 
   -2   11   24     -0.32      0.00 
   -3   11   24     -0.18      0.00 
    7   10   24     -0.20      0.00 
    6   10   24     -0.56      0.00 
    5   10   24     -0.59      0.00 
    4   10   24     -0.21      0.00 
    3   10   24      0.28      0.00 
    2   10   24      0.54      0.00 
    1   10   24      0.46      0.00 
    0   10   24      0.20      0.00 
   -1   10   24     -0.05      0.00 
   -2   10   24     -0.18      0.00 
    7    9   24      0.34      0.00 
    6    9   24      0.36      0.00 
    5    9   24      0.11      0.00 
    4    9   24     -0.21      0.00 
    3    9   24     -0.44      0.00 
    2    9   24     -0.54      0.00 
    1    9   24     -0.54      0.00 
    0    9   24     -0.43      0.00 
   -1    9   24     -0.24      0.00 
   -2    9   24     -0.13      0.00 
    8    8   24     -0.78      0.00 
    7    8   24     -0.59      0.00 
    6    8   24     -0.01      0.00 
    5    8   24      0.51      0.00 
    4    8   24      0.62      0.00 
    3    8   24      0.40      0.00 
    2    8   24      0.20      0.00 
    1    8   24      0.19      0.00 
    0    8   24      0.27      0.00 
   -1    8   24      0.33      0.00 
   -2    8   24      0.38      0.00 
    8    7   24      0.25      0.00 
    7    7   24      0.04      0.00 
    6    7   24     -0.21      0.00 
    5    7   24     -0.26      0.00 
    4    7   24     -0.10      0.00 
    3    7   24      0.01      0.00 
    2    7   24     -0.04      0.00 
    1    7   24     -0.10      0.00 
    0    7   24     -0.01      0.00 
   -1    7   24      0.18      0.00 
   -2    7   24      0.33      0.00 
   -3    7   24      0.42      0.00 
    8    6   24      0.10      0.00 
    7    6   24      0.19      0.00 
    6    6   24      0.11      0.00 
    5    6   24     -0.19      0.00 
    4    6   24     -0.48      0.00 
    3    6   24     -0.49      0.00 
    2    6   24     -0.26      0.00 
    1    6   24     -0.05      0.00 
    0    6   24     -0.04      0.00 
   -1    6   24     -0.19      0.00 
   -2    6   24     -0.39      0.00 
    8    5   24     -0.06      0.00 
    7    5   24      0.04      0.00 
    6    5   24      0.11      0.00 
    5    5   24      0.10      0.00 
    4    5   24      0.05      0.00 
    3    5   24      0.02      0.00 
    2    5   24      0.02      0.00 
    1    5   24     -0.02      0.00 
    0    5   24     -0.11      0.00 
   -1    5   24     -0.13      0.00 
   -2    5   24      0.01      0.00 
   -3    5   24      0.17      0.00 
   -4    5   24      0.10      0.00 
   -5    5   24     -0.22      0.00 
   -6    5   24     -0.52      0.00 
    8    4   24      0.43      0.00 
    7    4   24      0.34      0.00 
    6    4   24      0.21      0.00 
    5    4   24      0.27      0.00 
    4    4   24      0.48      0.00 
    3    4   24      0.51      0.00 
    2    4   24      0.21      0.00 
    1    4   24     -0.17      0.00 
    0    4   24     -0.25      0.00 
   -1    4   24     -0.02      0.00 
   -2    4   24      0.21      0.00 
   -3    4   24      0.25      0.00 
   -4    4   24      0.21      0.00 
   -5    4   24      0.28      0.00 
   -6    4   24      0.39      0.00 
    8    3   24     -0.20      0.00 
    7    3   24     -0.21      0.00 
    6    3   24     -0.29      0.00 
    5    3   24     -0.46      0.00 
    4    3   24     -0.55      0.00 
    3    3   24     -0.36      0.00 
    2    3   24      0.12      0.00 
    1    3   24      0.60      0.00 
    0    3   24      0.76      0.00 
   -1    3   24      0.52      0.00 
   -2    3   24      0.06      0.00 
   -3    3   24     -0.34      0.00 
   -4    3   24     -0.49      0.00 
   -5    3   24     -0.37      0.00 
   -6    3   24     -0.03      0.00 
   -7    3   24      0.35      0.00 
    7    2   24      0.10      0.00 
    6    2   24      0.19      0.00 
    5    2   24      0.42      0.00 
    4    2   24      0.51      0.00 
    3    2   24      0.23      0.00 
    2    2   24     -0.28      0.00 
    1    2   24     -0.63      0.00 
    0    2   24     -0.64      0.00 
   -1    2   24     -0.42      0.00 
   -2    2   24     -0.21      0.00 
   -3    2   24     -0.04      0.00 
   -4    2   24      0.18      0.00 
   -5    2   24      0.41      0.00 
   -6    2   24      0.45      0.00 
   -7    2   24      0.16      0.00 
    6    1   24      0.00      0.00 
    5    1   24      0.14      0.00 
    4    1   24      0.08      0.00 
    3    1   24     -0.16      0.00 
    2    1   24     -0.37      0.00 
    1    1   24     -0.40      0.00 
    0    1   24     -0.25      0.00 
   -1    1   24     -0.02      0.00 
   -2    1   24      0.21      0.00 
   -3    1   24      0.34      0.00 
   -4    1   24      0.28      0.00 
   -5    1   24      0.02      0.00 
   -6    1   24     -0.27      0.00 
   -7    1   24     -0.38      0.00 
    6    0   24     -0.04      0.00 
    5    0   24     -0.63      0.00 
    4    0   24     -0.94      0.00 
    3    0   24     -0.71      0.00 
    2    0   24     -0.12      0.00 
    1    0   24      0.39      0.00 
    0    0   24      0.52      0.00 
   -1    0   24      0.32      0.00 
   -2    0   24      0.01      0.00 
   -3    0   24     -0.24      0.00 
   -4    0   24     -0.38      0.00 
   -5    0   24     -0.40      0.00 
   -6    0   24     -0.30      0.00 
   -7    0   24     -0.16      0.00 
    5   -1   24      0.15      0.00 
    4   -1   24      0.58      0.00 
    3   -1   24      0.90      0.00 
    2   -1   24      0.96      0.00 
    1   -1   24      0.71      0.00 
    0   -1   24      0.23      0.00 
   -1   -1   24     -0.31      0.00 
   -2   -1   24     -0.63      0.00 
   -3   -1   24     -0.55      0.00 
   -4   -1   24     -0.15      0.00 
   -5   -1   24      0.23      0.00 
   -6   -1   24      0.35      0.00 
    3   -2   24     -0.09      0.00 
    2   -2   24     -0.19      0.00 
    1   -2   24     -0.25      0.00 
    0   -2   24     -0.18      0.00 
   -1   -2   24      0.03      0.00 
   -2   -2   24      0.22      0.00 
   -3   -2   24      0.21      0.00 
   -4   -2   24     -0.02      0.00 
   -5   -2   24     -0.24      0.00 
    2   -3   24     -0.40      0.00 
    1   -3   24     -0.44      0.00 
    0   -3   24     -0.15      0.00 
   -1   -3   24      0.32      0.00 
   -2   -3   24      0.66      0.00 
   -3   -3   24      0.65      0.00 
   -4   -3   24      0.36      0.00 
   -1   -4   24     -0.40      0.00 
   -2   -4   24     -0.44      0.00 
    4   15   23     -0.19      0.00 
    3   15   23     -0.14      0.00 
    2   15   23     -0.15      0.00 
    5   14   23     -0.01      0.00 
    4   14   23     -0.26      0.00 
    3   14   23     -0.47      0.00 
    2   14   23     -0.48      0.00 
    1   14   23     -0.33      0.00 
    0   14   23     -0.21      0.00 
   -1   14   23     -0.25      0.00 
    6   13   23     -0.24      0.00 
    5   13   23     -0.12      0.00 
    4   13   23      0.23      0.00 
    3   13   23      0.58      0.00 
    2   13   23      0.70      0.00 
    1   13   23      0.56      0.00 
    0   13   23      0.30      0.00 
   -1   13   23      0.11      0.00 
   -2   13   23      0.05      0.00 
    7   12   23      0.09      0.00 
    6   12   23      0.04      0.00 
    5   12   23     -0.14      0.00 
    4   12   23     -0.29      0.00 
    3   12   23     -0.23      0.00 
    2   12   23     -0.03      0.00 
    1   12   23      0.18      0.00 
    0   12   23      0.28      0.00 
   -1   12   23      0.32      0.00 
   -2   12   23      0.33      0.00 
   -3   12   23      0.29      0.00 
   -4   12   23      0.15      0.00 
    8   11   23      0.23      0.00 
    7   11   23      0.27      0.00 
    6   11   23      0.37      0.00 
    5   11   23      0.34      0.00 
    4   11   23      0.11      0.00 
    3   11   23     -0.19      0.00 
    2   11   23     -0.37      0.00 
    1   11   23     -0.35      0.00 
    0   11   23     -0.23      0.00 
   -1   11   23     -0.12      0.00 
   -2   11   23     -0.04      0.00 
   -3   11   23      0.03      0.00 
   -4   11   23      0.10      0.00 
    8   10   23      0.15      0.00 
    7   10   23     -0.07      0.00 
    6   10   23     -0.23      0.00 
    5   10   23     -0.09      0.00 
    4   10   23      0.28      0.00 
    3   10   23      0.57      0.00 
    2   10   23      0.56      0.00 
    1   10   23      0.32      0.00 
    0   10   23      0.04      0.00 
   -1   10   23     -0.14      0.00 
   -2   10   23     -0.17      0.00 
   -3   10   23     -0.07      0.00 
    9    9   23      0.20      0.00 
    8    9   23      0.15      0.00 
    7    9   23      0.02      0.00 
    6    9   23     -0.22      0.00 
    5    9   23     -0.45      0.00 
    4    9   23     -0.50      0.00 
    3    9   23     -0.37      0.00 
    2    9   23     -0.22      0.00 
    1    9   23     -0.18      0.00 
    0    9   23     -0.22      0.00 
   -1    9   23     -0.25      0.00 
   -2    9   23     -0.24      0.00 
   -3    9   23     -0.20      0.00 
    9    8   23     -0.65      0.00 
    8    8   23     -0.72      0.00 
    7    8   23     -0.49      0.00 
    6    8   23     -0.06      0.00 
    5    8   23      0.29      0.00 
    4    8   23      0.41      0.00 
    3    8   23      0.35      0.00 
    2    8   23      0.22      0.00 
    1    8   23      0.05      0.00 
    0    8   23     -0.12      0.00 
   -1    8   23     -0.16      0.00 
   -2    8   23     -0.09      0.00 
   -7    8   23     -0.78      0.00 
    9    7   23     -0.13      0.00 
    8    7   23      0.04      0.00 
    7    7   23      0.11      0.00 
    6    7   23      0.14      0.00 
    5    7   23      0.21      0.00 
    4    7   23      0.25      0.00 
    3    7   23      0.16      0.00 
    2    7   23      0.01      0.00 
    1    7   23     -0.02      0.00 
    0    7   23      0.07      0.00 
   -1    7   23      0.18      0.00 
   -2    7   23      0.23      0.00 
   -3    7   23      0.25      0.00 
    9    6   23      0.22      0.00 
    8    6   23      0.14      0.00 
    7    6   23      0.11      0.00 
    6    6   23      0.09      0.00 
    5    6   23     -0.01      0.00 
    4    6   23     -0.19      0.00 
    3    6   23     -0.34      0.00 
    2    6   23     -0.33      0.00 
    1    6   23     -0.10      0.00 
    0    6   23      0.24      0.00 
   -1    6   23      0.43      0.00 
   -2    6   23      0.34      0.00 
   -3    6   23      0.17      0.00 
   -8    6   23      0.72      0.00 
    9    5   23     -0.24      0.00 
    8    5   23     -0.20      0.00 
    7    5   23     -0.12      0.00 
    6    5   23     -0.10      0.00 
    5    5   23     -0.16      0.00 
    4    5   23     -0.14      0.00 
    3    5   23      0.05      0.00 
    2    5   23      0.23      0.00 
    1    5   23      0.12      0.00 
    0    5   23     -0.23      0.00 
   -1    5   23     -0.38      0.00 
   -2    5   23     -0.12      0.00 
   -3    5   23      0.22      0.00 
   -4    5   23      0.18      0.00 
   -5    5   23     -0.22      0.00 
   -6    5   23     -0.48      0.00 
    9    4   23      0.15      0.00 
    8    4   23      0.25      0.00 
    7    4   23      0.32      0.00 
    6    4   23      0.38      0.00 
    5    4   23      0.45      0.00 
    4    4   23      0.40      0.00 
    3    4   23      0.15      0.00 
    2    4   23     -0.16      0.00 
    1    4   23     -0.28      0.00 
    0    4   23     -0.20      0.00 
   -1    4   23     -0.12      0.00 
   -2    4   23     -0.20      0.00 
   -3    4   23     -0.32      0.00 
   -4    4   23     -0.38      0.00 
   -5    4   23     -0.42      0.00 
   -6    4   23     -0.53      0.00 
    9    3   23      0.07      0.00 
    8    3   23      0.13      0.00 
    7    3   23      0.07      0.00 
    6    3   23     -0.25      0.00 
    5    3   23     -0.61      0.00 
    4    3   23     -0.66      0.00 
    3    3   23     -0.30      0.00 
    2    3   23      0.15      0.00 
    1    3   23      0.37      0.00 
    0    3   23      0.36      0.00 
   -1    3   23      0.31      0.00 
   -2    3   23      0.23      0.00 
   -3    3   23      0.03      0.00 
   -4    3   23     -0.23      0.00 
   -5    3   23     -0.27      0.00 
   -6    3   23      0.02      0.00 
   -7    3   23      0.37      0.00 
    8    2   23      0.11      0.00 
    7    2   23     -0.12      0.00 
    6    2   23     -0.30      0.00 
    5    2   23     -0.24      0.00 
    4    2   23     -0.03      0.00 
    3    2   23      0.15      0.00 
    2    2   23      0.18      0.00 
    1    2   23      0.07      0.00 
    0    2   23     -0.11      0.00 
   -1    2   23     -0.26      0.00 
   -2    2   23     -0.29      0.00 
   -3    2   23     -0.12      0.00 
   -4    2   23      0.21      0.00 
   -5    2   23      0.54      0.00 
   -6    2   23      0.68      0.00 
   -7    2   23      0.54      0.00 
   -8    2   23      0.24      0.00 
    8    1   23     -0.31      0.00 
    7    1   23     -0.06      0.00 
    6    1   23      0.46      0.00 
    5    1   23      0.93      0.00 
    4    1   23      0.89      0.00 
    3    1   23      0.30      0.00 
    2    1   23     -0.38      0.00 
    1    1   23     -0.56      0.00 
    0    1   23     -0.13      0.00 
   -1    1   23      0.47      0.00 
   -2    1   23      0.75      0.00 
   -3    1   23      0.60      0.00 
   -4    1   23      0.29      0.00 
   -5    1   23      0.05      0.00 
   -6    1   23     -0.04      0.00 
   -7    1   23     -0.02      0.00 
   -8    1   23      0.05      0.00 
    7    0   23      0.41      0.00 
    6    0   23      0.03      0.00 
    5    0   23     -0.45      0.00 
    4    0   23     -0.75      0.00 
    3    0   23     -0.72      0.00 
    2    0   23     -0.48      0.00 
    1    0   23     -0.28      0.00 
    0    0   23     -0.25      0.00 
   -1    0   23     -0.33      0.00 
   -2    0   23     -0.42      0.00 
   -3    0   23     -0.45      0.00 
   -4    0   23     -0.43      0.00 
   -5    0   23     -0.34      0.00 
   -6    0   23     -0.20      0.00 
   -7    0   23     -0.11      0.00 
   -8    0   23     -0.11      0.00 
    6   -1   23     -0.33      0.00 
    5   -1   23     -0.26      0.00 
    4   -1   23     -0.06      0.00 
    3   -1   23      0.22      0.00 
    2   -1   23      0.48      0.00 
    1   -1   23      0.54      0.00 
    0   -1   23      0.28      0.00 
   -1   -1   23     -0.14      0.00 
   -2   -1   23     -0.41      0.00 
   -3   -1   23     -0.31      0.00 
   -4   -1   23      0.02      0.00 
   -5   -1   23      0.21      0.00 
   -6   -1   23      0.06      0.00 
   -7   -1   23     -0.24      0.00 
   -8   -1   23     -0.37      0.00 
    5   -2   23      0.23      0.00 
    4   -2   23      0.26      0.00 
    3   -2   23      0.33      0.00 
    2   -2   23      0.39      0.00 
    1   -2   23      0.31      0.00 
    0   -2   23      0.11      0.00 
   -1   -2   23     -0.05      0.00 
   -2   -2   23     -0.02      0.00 
   -3   -2   23      0.10      0.00 
   -4   -2   23      0.13      0.00 
   -5   -2   23      0.07      0.00 
   -6   -2   23      0.03      0.00 
   -7   -2   23      0.07      0.00 
    4   -3   23     -0.33      0.00 
    3   -3   23     -0.39      0.00 
    2   -3   23     -0.40      0.00 
    1   -3   23     -0.19      0.00 
    0   -3   23      0.18      0.00 
   -1   -3   23      0.41      0.00 
   -2   -3   23      0.23      0.00 
   -3   -3   23     -0.30      0.00 
   -4   -3   23     -0.79      0.00 
   -5   -3   23     -0.87      0.00 
   -6   -3   23     -0.57      0.00 
    3   -4   23      0.49      0.00 
    2   -4   23      0.37      0.00 
    1   -4   23     -0.07      0.00 
    0   -4   23     -0.43      0.00 
   -1   -4   23     -0.37      0.00 
   -2   -4   23      0.12      0.00 
   -3   -4   23      0.72      0.00 
   -4   -4   23      1.02      0.00 
   -5   -4   23      0.88      0.00 
   -6   -4   23      0.43      0.00 
    1   -5   23      0.17      0.00 
    0   -5   23      0.22      0.00 
   -1   -5   23      0.17      0.00 
   -2   -5   23      0.06      0.00 
   -3   -5   23     -0.03      0.00 
   -4   -5   23     -0.03      0.00 
    4   16   22     -0.19      0.00 
    3   16   22     -0.18      0.00 
    2   16   22     -0.04      0.00 
    5   15   22      0.08      0.00 
    4   15   22      0.15      0.00 
    3   15   22      0.14      0.00 
    2   15   22      0.10      0.00 
    1   15   22      0.10      0.00 
    0   15   22      0.18      0.00 
   -1   15   22      0.26      0.00 
    7   14   22     -0.14      0.00 
    6   14   22     -0.18      0.00 
    5   14   22     -0.22      0.00 
    4   14   22     -0.27      0.00 
    3   14   22     -0.29      0.00 
    2   14   22     -0.28      0.00 
    1   14   22     -0.23      0.00 
    0   14   22     -0.13      0.00 
   -1   14   22     -0.03      0.00 
   -2   14   22      0.04      0.00 
    8   13   22      0.37      0.00 
    7   13   22      0.20      0.00 
    6   13   22     -0.02      0.00 
    5   13   22     -0.14      0.00 
    4   13   22     -0.15      0.00 
    3   13   22     -0.08      0.00 
    2   13   22      0.02      0.00 
    1   13   22      0.08      0.00 
    0   13   22      0.00      0.00 
   -1   13   22     -0.21      0.00 
   -2   13   22     -0.40      0.00 
   -3   13   22     -0.41      0.00 
   -4   13   22     -0.22      0.00 
    9   12   22     -0.39      0.00 
    8   12   22     -0.24      0.00 
    7   12   22     -0.03      0.00 
    6   12   22      0.07      0.00 
    5   12   22      0.05      0.00 
    4   12   22      0.00      0.00 
    3   12   22      0.00      0.00 
    2   12   22      0.02      0.00 
    1   12   22      0.04      0.00 
    0   12   22      0.06      0.00 
   -1   12   22      0.08      0.00 
   -2   12   22      0.08      0.00 
   -3   12   22      0.05      0.00 
   -4   12   22      0.00      0.00 
   -5   12   22     -0.03      0.00 
    9   11   22     -0.01      0.00 
    8   11   22     -0.18      0.00 
    7   11   22     -0.15      0.00 
    6   11   22     -0.01      0.00 
    5   11   22      0.04      0.00 
    4   11   22      0.00      0.00 
    3   11   22      0.04      0.00 
    2   11   22      0.19      0.00 
    1   11   22      0.29      0.00 
    0   11   22      0.25      0.00 
   -1   11   22      0.18      0.00 
   -2   11   22      0.19      0.00 
   -3   11   22      0.21      0.00 
   -4   11   22      0.08      0.00 
   -5   11   22     -0.18      0.00 
   10   10   22      0.11      0.00 
    9   10   22      0.41      0.00 
    8   10   22      0.49      0.00 
    7   10   22      0.30      0.00 
    6   10   22      0.08      0.00 
    5   10   22      0.07      0.00 
    4   10   22      0.19      0.00 
    3   10   22      0.21      0.00 
    2   10   22      0.12      0.00 
    1   10   22      0.05      0.00 
    0   10   22      0.06      0.00 
   -1   10   22      0.06      0.00 
   -2   10   22     -0.01      0.00 
   -3   10   22     -0.07      0.00 
   -4   10   22     -0.03      0.00 
   10    9   22      0.36      0.00 
    9    9   22      0.38      0.00 
    8    9   22      0.44      0.00 
    7    9   22      0.36      0.00 
    6    9   22      0.06      0.00 
    5    9   22     -0.29      0.00 
    4    9   22     -0.45      0.00 
    3    9   22     -0.39      0.00 
    2    9   22     -0.29      0.00 
    1    9   22     -0.28      0.00 
    0    9   22     -0.35      0.00 
   -1    9   22     -0.41      0.00 
   -2    9   22     -0.40      0.00 
   -3    9   22     -0.25      0.00 
   -4    9   22      0.08      0.00 
   -7    9   22      0.79      0.00 
   10    8   22     -0.03      0.00 
    9    8   22     -0.43      0.00 
    8    8   22     -0.73      0.00 
    7    8   22     -0.63      0.00 
    6    8   22     -0.24      0.00 
    5    8   22      0.12      0.00 
    4    8   22      0.27      0.00 
    3    8   22      0.31      0.00 
    2    8   22      0.33      0.00 
    1    8   22      0.28      0.00 
    0    8   22      0.16      0.00 
   -1    8   22      0.13      0.00 
   -2    8   22      0.27      0.00 
   -3    8   22      0.45      0.00 
   -6    8   22     -0.13      0.00 
   -7    8   22     -0.23      0.00 
   -8    8   22     -0.15      0.00 
   11    7   22     -0.29      0.00 
   10    7   22     -0.25      0.00 
    9    7   22     -0.04      0.00 
    8    7   22      0.05      0.00 
    7    7   22     -0.12      0.00 
    6    7   22     -0.29      0.00 
    5    7   22     -0.19      0.00 
    4    7   22      0.07      0.00 
    3    7   22      0.20      0.00 
    2    7   22      0.05      0.00 
    1    7   22     -0.21      0.00 
    0    7   22     -0.35      0.00 
   -1    7   22     -0.31      0.00 
   -2    7   22     -0.20      0.00 
   -3    7   22     -0.22      0.00 
   -6    7   22     -0.83      0.00 
   -7    7   22     -0.64      0.00 
   -8    7   22     -0.29      0.00 
   10    6   22     -0.24      0.00 
    9    6   22     -0.25      0.00 
    8    6   22     -0.08      0.00 
    7    6   22      0.17      0.00 
    6    6   22      0.30      0.00 
    5    6   22      0.17      0.00 
    4    6   22     -0.08      0.00 
    3    6   22     -0.22      0.00 
    2    6   22     -0.12      0.00 
    1    6   22      0.13      0.00 
    0    6   22      0.24      0.00 
   -1    6   22      0.02      0.00 
   -2    6   22     -0.40      0.00 
   -3    6   22     -0.61      0.00 
   -4    6   22     -0.40      0.00 
   -5    6   22      0.03      0.00 
   -7    6   22      0.14      0.00 
   -8    6   22     -0.08      0.00 
   10    5   22      0.04      0.00 
    9    5   22     -0.12      0.00 
    8    5   22     -0.22      0.00 
    7    5   22     -0.16      0.00 
    6    5   22     -0.01      0.00 
    5    5   22      0.09      0.00 
    4    5   22      0.09      0.00 
    3    5   22      0.02      0.00 
    2    5   22     -0.07      0.00 
    1    5   22     -0.11      0.00 
    0    5   22      0.02      0.00 
   -1    5   22      0.40      0.00 
   -2    5   22      0.85      0.00 
   -3    5   22      1.05      0.00 
   -4    5   22      0.92      0.00 
   -5    5   22      0.66      0.00 
   -6    5   22      0.51      0.00 
   -7    5   22      0.45      0.00 
   -8    5   22      0.33      0.00 
   -9    5   22      0.14      0.00 
   10    4   22     -0.02      0.00 
    9    4   22      0.14      0.00 
    8    4   22      0.22      0.00 
    7    4   22      0.29      0.00 
    6    4   22      0.43      0.00 
    5    4   22      0.59      0.00 
    4    4   22      0.56      0.00 
    3    4   22      0.30      0.00 
    2    4   22     -0.02      0.00 
    1    4   22     -0.23      0.00 
    0    4   22     -0.29      0.00 
   -1    4   22     -0.26      0.00 
   -2    4   22     -0.12      0.00 
   -3    4   22      0.03      0.00 
   -4    4   22      0.02      0.00 
   -5    4   22     -0.23      0.00 
   -6    4   22     -0.50      0.00 
   -7    4   22     -0.48      0.00 
   -8    4   22     -0.14      0.00 
   -9    4   22      0.20      0.00 
   10    3   22     -0.19      0.00 
    9    3   22     -0.21      0.00 
    8    3   22      0.02      0.00 
    7    3   22      0.18      0.00 
    6    3   22      0.00      0.00 
    5    3   22     -0.37      0.00 
    4    3   22     -0.50      0.00 
    3    3   22     -0.17      0.00 
    2    3   22      0.39      0.00 
    1    3   22      0.78      0.00 
    0    3   22      0.77      0.00 
   -1    3   22      0.40      0.00 
   -2    3   22     -0.11      0.00 
   -3    3   22     -0.51      0.00 
   -4    3   22     -0.64      0.00 
   -5    3   22     -0.52      0.00 
   -6    3   22     -0.26      0.00 
   -7    3   22     -0.05      0.00 
   -8    3   22      0.04      0.00 
   -9    3   22     -0.03      0.00 
    9    2   22      0.47      0.00 
    8    2   22      0.32      0.00 
    7    2   22     -0.04      0.00 
    6    2   22     -0.40      0.00 
    5    2   22     -0.53      0.00 
    4    2   22     -0.34      0.00 
    3    2   22     -0.05      0.00 
    2    2   22     -0.03      0.00 
    1    2   22     -0.37      0.00 
    0    2   22     -0.76      0.00 
   -1    2   22     -0.81      0.00 
   -2    2   22     -0.46      0.00 
   -3    2   22     -0.02      0.00 
   -4    2   22      0.26      0.00 
   -5    2   22      0.36      0.00 
   -6    2   22      0.36      0.00 
   -7    2   22      0.20      0.00 
   -8    2   22     -0.11      0.00 
   -9    2   22     -0.38      0.00 
    9    1   22     -0.41      0.00 
    8    1   22     -0.45      0.00 
    7    1   22     -0.30      0.00 
    6    1   22      0.03      0.00 
    5    1   22      0.31      0.00 
    4    1   22      0.27      0.00 
    3    1   22     -0.06      0.00 
    2    1   22     -0.35      0.00 
    1    1   22     -0.25      0.00 
    0    1   22      0.20      0.00 
   -1    1   22      0.65      0.00 
   -2    1   22      0.77      0.00 
   -3    1   22      0.53      0.00 
   -4    1   22      0.13      0.00 
   -5    1   22     -0.21      0.00 
   -6    1   22     -0.32      0.00 
   -7    1   22     -0.15      0.00 
   -8    1   22      0.14      0.00 
   -9    1   22      0.31      0.00 
    8    0   22      0.57      0.00 
    7    0   22      0.55      0.00 
    6    0   22      0.25      0.00 
    5    0   22     -0.09      0.00 
    4    0   22     -0.29      0.00 
    3    0   22     -0.35      0.00 
    2    0   22     -0.33      0.00 
    1    0   22     -0.19      0.00 
    0    0   22      0.06      0.00 
   -1    0   22      0.27      0.00 
   -2    0   22      0.21      0.00 
   -3    0   22     -0.07      0.00 
   -4    0   22     -0.24      0.00 
   -5    0   22     -0.05      0.00 
   -6    0   22      0.36      0.00 
   -7    0   22      0.60      0.00 
   -8    0   22      0.50      0.00 
   -9    0   22      0.26      0.00 
    7   -1   22     -0.40      0.00 
    6   -1   22     -0.33      0.00 
    5   -1   22     -0.06      0.00 
    4   -1   22      0.21      0.00 
    3   -1   22      0.34      0.00 
    2   -1   22      0.32      0.00 
    1   -1   22      0.13      0.00 
    0   -1   22     -0.23      0.00 
   -1   -1   22     -0.63      0.00 
   -2   -1   22     -0.78      0.00 
   -3   -1   22     -0.49      0.00 
   -4   -1   22      0.09      0.00 
   -5   -1   22      0.48      0.00 
   -6   -1   22      0.42      0.00 
   -7   -1   22      0.07      0.00 
   -8   -1   22     -0.19      0.00 
   -9   -1   22     -0.18      0.00 
    6   -2   22      0.45      0.00 
    5   -2   22      0.28      0.00 
    4   -2   22      0.03      0.00 
    3   -2   22     -0.10      0.00 
    2   -2   22     -0.07      0.00 
    1   -2   22     -0.01      0.00 
    0   -2   22      0.03      0.00 
   -1   -2   22      0.13      0.00 
   -2   -2   22      0.33      0.00 
   -3   -2   22      0.45      0.00 
   -4   -2   22      0.31      0.00 
   -5   -2   22     -0.05      0.00 
   -6   -2   22     -0.35      0.00 
   -7   -2   22     -0.41      0.00 
   -8   -2   22     -0.27      0.00 
    5   -3   22     -0.28      0.00 
    4   -3   22     -0.35      0.00 
    3   -3   22     -0.22      0.00 
    2   -3   22      0.11      0.00 
    1   -3   22      0.46      0.00 
    0   -3   22      0.56      0.00 
   -1   -3   22      0.30      0.00 
   -2   -3   22     -0.20      0.00 
   -3   -3   22     -0.65      0.00 
   -4   -3   22     -0.80      0.00 
   -5   -3   22     -0.63      0.00 
   -6   -3   22     -0.33      0.00 
   -7   -3   22     -0.11      0.00 
   -8   -3   22     -0.09      0.00 
    4   -4   22      0.04      0.00 
    3   -4   22      0.34      0.00 
    2   -4   22      0.20      0.00 
    1   -4   22     -0.24      0.00 
    0   -4   22     -0.59      0.00 
   -1   -4   22     -0.62      0.00 
   -2   -4   22     -0.36      0.00 
   -3   -4   22     -0.01      0.00 
   -4   -4   22      0.25      0.00 
   -5   -4   22      0.32      0.00 
   -6   -4   22      0.21      0.00 
   -7   -4   22      0.03      0.00 
    3   -5   22      0.29      0.00 
    2   -5   22      0.24      0.00 
    1   -5   22      0.21      0.00 
    0   -5   22      0.25      0.00 
   -2   -5   22      0.55      0.00 
   -3   -5   22      0.49      0.00 
   -4   -5   22      0.14      0.00 
   -5   -5   22     -0.30      0.00 
   -6   -5   22     -0.53      0.00 
   -7   -5   22     -0.43      0.00 
    1   -6   22     -0.20      0.00 
    0   -6   22     -0.17      0.00 
   -1   -6   22     -0.15      0.00 
   -2   -6   22     -0.10      0.00 
   -3   -6   22      0.00      0.00 
   -4   -6   22      0.16      0.00 
   -5   -6   22      0.40      0.00 
   -6   -6   22      0.68      0.00 
   -1   -7   22      0.18      0.00 
   -2   -7   22      0.08      0.00 
   -3   -7   22     -0.03      0.00 
    4   17   21      0.33      0.00 
    5   16   21      0.07      0.00 
    4   16   21      0.01      0.00 
    3   16   21     -0.07      0.00 
    2   16   21     -0.12      0.00 
    1   16   21     -0.13      0.00 
    7   15   21      0.33      0.00 
    6   15   21      0.20      0.00 
    5   15   21      0.04      0.00 
    4   15   21     -0.05      0.00 
    3   15   21     -0.01      0.00 
    2   15   21      0.07      0.00 
    1   15   21      0.06      0.00 
    0   15   21     -0.08      0.00 
   -1   15   21     -0.23      0.00 
   -2   15   21     -0.27      0.00 
    9   14   21     -0.78      0.00 
    8   14   21     -0.55      0.00 
    7   14   21     -0.13      0.00 
    6   14   21      0.19      0.00 
    5   14   21      0.24      0.00 
    4   14   21      0.07      0.00 
    3   14   21     -0.14      0.00 
    2   14   21     -0.21      0.00 
    1   14   21     -0.06      0.00 
    0   14   21      0.21      0.00 
   -1   14   21      0.39      0.00 
   -2   14   21      0.34      0.00 
   -3   14   21      0.12      0.00 
    9   13   21      0.15      0.00 
    8   13   21     -0.15      0.00 
    7   13   21     -0.46      0.00 
    6   13   21     -0.55      0.00 
    5   13   21     -0.34      0.00 
    4   13   21      0.00      0.00 
    3   13   21      0.24      0.00 
    2   13   21      0.26      0.00 
    1   13   21      0.15      0.00 
    0   13   21      0.07      0.00 
   -1   13   21      0.07      0.00 
   -2   13   21      0.09      0.00 
   -3   13   21      0.09      0.00 
   -4   13   21      0.10      0.00 
   -5   13   21      0.15      0.00 
   10   12   21     -0.09      0.00 
    9   12   21      0.24      0.00 
    8   12   21      0.45      0.00 
    7   12   21      0.37      0.00 
    6   12   21      0.06      0.00 
    5   12   21     -0.32      0.00 
    4   12   21     -0.61      0.00 
    3   12   21     -0.68      0.00 
    2   12   21     -0.52      0.00 
    1   12   21     -0.26      0.00 
    0   12   21     -0.12      0.00 
   -1   12   21     -0.19      0.00 
   -2   12   21     -0.35      0.00 
   -3   12   21     -0.37      0.00 
   -4   12   21     -0.17      0.00 
   -5   12   21      0.11      0.00 
   -6   12   21      0.27      0.00 
   10   11   21     -0.29      0.00 
    9   11   21     -0.50      0.00 
    8   11   21     -0.41      0.00 
    7   11   21     -0.05      0.00 
    6   11   21      0.28      0.00 
    5   11   21      0.35      0.00 
    4   11   21      0.21      0.00 
    3   11   21      0.10      0.00 
    2   11   21      0.08      0.00 
    1   11   21      0.06      0.00 
    0   11   21      0.00      0.00 
   -1   11   21     -0.01      0.00 
   -2   11   21      0.07      0.00 
   -3   11   21      0.14      0.00 
   -4   11   21      0.09      0.00 
   -5   11   21     -0.05      0.00 
   -6   11   21     -0.18      0.00 
   11   10   21      0.22      0.00 
   10   10   21      0.36      0.00 
    9   10   21      0.34      0.00 
    8   10   21      0.14      0.00 
    7   10   21     -0.06      0.00 
    6   10   21     -0.03      0.00 
    5   10   21      0.23      0.00 
    4   10   21      0.52      0.00 
    3   10   21      0.69      0.00 
    2   10   21      0.73      0.00 
    1   10   21      0.69      0.00 
    0   10   21      0.60      0.00 
   -1   10   21      0.44      0.00 
   -2   10   21      0.25      0.00 
   -3   10   21      0.06      0.00 
   -4   10   21     -0.16      0.00 
   -5   10   21     -0.41      0.00 
   11    9   21      0.16      0.00 
   10    9   21      0.31      0.00 
    9    9   21      0.58      0.00 
    8    9   21      0.68      0.00 
    7    9   21      0.39      0.00 
    6    9   21     -0.16      0.00 
    5    9   21     -0.60      0.00 
    4    9   21     -0.73      0.00 
    3    9   21     -0.65      0.00 
    2    9   21     -0.55      0.00 
    1    9   21     -0.47      0.00 
    0    9   21     -0.40      0.00 
   -1    9   21     -0.42      0.00 
   -2    9   21     -0.52      0.00 
   -3    9   21     -0.53      0.00 
   -4    9   21     -0.24      0.00 
   -5    9   21      0.26      0.00 
   -7    9   21      0.50      0.00 
   -8    9   21      0.18      0.00 
   11    8   21     -0.01      0.00 
   10    8   21     -0.31      0.00 
    9    8   21     -0.65      0.00 
    8    8   21     -0.62      0.00 
    7    8   21     -0.14      0.00 
    6    8   21      0.36      0.00 
    5    8   21      0.49      0.00 
    4    8   21      0.34      0.00 
    3    8   21      0.20      0.00 
    2    8   21      0.17      0.00 
    1    8   21      0.08      0.00 
    0    8   21     -0.09      0.00 
   -1    8   21     -0.16      0.00 
   -2    8   21      0.01      0.00 
   -3    8   21      0.29      0.00 
   -4    8   21      0.40      0.00 
   -5    8   21      0.26      0.00 
   -6    8   21      0.04      0.00 
   -7    8   21     -0.11      0.00 
   -8    8   21     -0.14      0.00 
   11    7   21      0.21      0.00 
   10    7   21      0.33      0.00 
    9    7   21      0.34      0.00 
    8    7   21      0.05      0.00 
    7    7   21     -0.34      0.00 
    6    7   21     -0.46      0.00 
    5    7   21     -0.24      0.00 
    4    7   21      0.02      0.00 
    3    7   21      0.08      0.00 
    2    7   21      0.00      0.00 
    1    7   21      0.01      0.00 
    0    7   21      0.15      0.00 
   -1    7   21      0.35      0.00 
   -2    7   21      0.51      0.00 
   -3    7   21      0.52      0.00 
   -5    7   21      0.02      0.00 
   -6    7   21     -0.17      0.00 
   -7    7   21     -0.05      0.00 
   -8    7   21      0.26      0.00 
   -9    7   21      0.49      0.00 
   11    6   21     -0.14      0.00 
   10    6   21     -0.06      0.00 
    9    6   21      0.10      0.00 
    8    6   21      0.21      0.00 
    7    6   21      0.12      0.00 
    6    6   21     -0.16      0.00 
    5    6   21     -0.41      0.00 
    4    6   21     -0.43      0.00 
    3    6   21     -0.26      0.00 
    2    6   21     -0.11      0.00 
    1    6   21     -0.11      0.00 
    0    6   21     -0.26      0.00 
   -1    6   21     -0.52      0.00 
   -2    6   21     -0.78      0.00 
   -3    6   21     -0.85      0.00 
   -4    6   21     -0.59      0.00 
   -5    6   21     -0.13      0.00 
   -6    6   21      0.20      0.00 
   -7    6   21      0.24      0.00 
   -8    6   21      0.07      0.00 
   -9    6   21     -0.10      0.00 
   11    5   21     -0.13      0.00 
   10    5   21     -0.45      0.00 
    9    5   21     -0.65      0.00 
    8    5   21     -0.56      0.00 
    7    5   21     -0.25      0.00 
    6    5   21      0.02      0.00 
    5    5   21      0.14      0.00 
    4    5   21      0.18      0.00 
    3    5   21      0.27      0.00 
    2    5   21      0.33      0.00 
    1    5   21      0.24      0.00 
    0    5   21      0.04      0.00 
   -1    5   21     -0.04      0.00 
   -2    5   21      0.08      0.00 
   -3    5   21      0.24      0.00 
   -4    5   21      0.26      0.00 
   -5    5   21      0.14      0.00 
   -6    5   21     -0.01      0.00 
   -7    5   21     -0.15      0.00 
   -8    5   21     -0.27      0.00 
   -9    5   21     -0.33      0.00 
  -10    5   21     -0.25      0.00 
   11    4   21      0.17      0.00 
   10    4   21      0.29      0.00 
    9    4   21      0.23      0.00 
    8    4   21      0.10      0.00 
    7    4   21      0.19      0.00 
    6    4   21      0.55      0.00 
    5    4   21      0.81      0.00 
    4    4   21      0.57      0.00 
    3    4   21     -0.12      0.00 
    2    4   21     -0.71      0.00 
    1    4   21     -0.73      0.00 
    0    4   21     -0.26      0.00 
   -1    4   21      0.26      0.00 
   -2    4   21      0.50      0.00 
   -3    4   21      0.45      0.00 
   -4    4   21      0.23      0.00 
   -5    4   21     -0.01      0.00 
   -6    4   21     -0.17      0.00 
   -7    4   21     -0.15      0.00 
   -8    4   21      0.08      0.00 
   -9    4   21      0.38      0.00 
  -10    4   21      0.54      0.00 
   11    3   21     -0.46      0.00 
   10    3   21     -0.51      0.00 
    9    3   21     -0.27      0.00 
    8    3   21      0.10      0.00 
    7    3   21      0.29      0.00 
    6    3   21      0.15      0.00 
    5    3   21     -0.12      0.00 
    4    3   21     -0.15      0.00 
    3    3   21      0.17      0.00 
    2    3   21      0.61      0.00 
    1    3   21      0.84      0.00 
    0    3   21      0.70      0.00 
   -1    3   21      0.34      0.00 
   -2    3   21     -0.03      0.00 
   -3    3   21     -0.29      0.00 
   -4    3   21     -0.43      0.00 
   -5    3   21     -0.45      0.00 
   -6    3   21     -0.32      0.00 
   -7    3   21     -0.05      0.00 
   -8    3   21      0.16      0.00 
   -9    3   21      0.10      0.00 
  -10    3   21     -0.18      0.00 
   10    2   21      0.27      0.00 
    9    2   21      0.25      0.00 
    8    2   21      0.13      0.00 
    7    2   21     -0.08      0.00 
    6    2   21     -0.32      0.00 
    5    2   21     -0.37      0.00 
    4    2   21     -0.12      0.00 
    3    2   21      0.29      0.00 
    2    2   21      0.49      0.00 
    1    2   21      0.25      0.00 
    0    2   21     -0.26      0.00 
   -1    2   21     -0.62      0.00 
   -2    2   21     -0.54      0.00 
   -3    2   21     -0.07      0.00 
   -4    2   21      0.46      0.00 
   -5    2   21      0.74      0.00 
   -6    2   21      0.60      0.00 
   -7    2   21      0.17      0.00 
   -8    2   21     -0.22      0.00 
   -9    2   21     -0.33      0.00 
  -10    2   21     -0.18      0.00 
   10    1   21     -0.04      0.00 
    9    1   21     -0.23      0.00 
    8    1   21     -0.23      0.00 
    7    1   21      0.08      0.00 
    6    1   21      0.49      0.00 
    5    1   21      0.63      0.00 
    4    1   21      0.36      0.00 
    3    1   21     -0.12      0.00 
    2    1   21     -0.47      0.00 
    1    1   21     -0.50      0.00 
    0    1   21     -0.21      0.00 
   -1    1   21      0.23      0.00 
   -2    1   21      0.57      0.00 
   -3    1   21      0.58      0.00 
   -4    1   21      0.20      0.00 
   -5    1   21     -0.29      0.00 
   -6    1   21     -0.50      0.00 
   -7    1   21     -0.35      0.00 
   -8    1   21     -0.11      0.00 
   -9    1   21     -0.09      0.00 
  -10    1   21     -0.24      0.00 
    9    0   21      0.28      0.00 
    8    0   21      0.55      0.00 
    7    0   21      0.31      0.00 
    6    0   21     -0.32      0.00 
    5    0   21     -0.86      0.00 
    4    0   21     -0.98      0.00 
    3    0   21     -0.76      0.00 
    2    0   21     -0.41      0.00 
    1    0   21     -0.05      0.00 
    0    0   21      0.29      0.00 
   -1    0   21      0.44      0.00 
   -2    0   21      0.18      0.00 
   -3    0   21     -0.40      0.00 
   -4    0   21     -0.89      0.00 
   -5    0   21     -0.86      0.00 
   -6    0   21     -0.38      0.00 
   -7    0   21      0.14      0.00 
   -8    0   21      0.32      0.00 
   -9    0   21      0.19      0.00 
  -10    0   21      0.01      0.00 
    8   -1   21     -0.48      0.00 
    7   -1   21     -0.71      0.00 
    6   -1   21     -0.65      0.00 
    5   -1   21     -0.26      0.00 
    4   -1   21      0.20      0.00 
    3   -1   21      0.41      0.00 
    2   -1   21      0.29      0.00 
    1   -1   21     -0.01      0.00 
    0   -1   21     -0.29      0.00 
   -1   -1   21     -0.43      0.00 
   -2   -1   21     -0.32      0.00 
   -3   -1   21      0.06      0.00 
   -4   -1   21      0.56      0.00 
   -5   -1   21      0.86      0.00 
   -6   -1   21      0.74      0.00 
   -7   -1   21      0.32      0.00 
   -8   -1   21      0.02      0.00 
   -9   -1   21      0.09      0.00 
  -10   -1   21      0.38      0.00 
    7   -2   21      0.52      0.00 
    6   -2   21      0.75      0.00 
    5   -2   21      0.73      0.00 
    4   -2   21      0.38      0.00 
    3   -2   21     -0.07      0.00 
    2   -2   21     -0.38      0.00 
    1   -2   21     -0.43      0.00 
    0   -2   21     -0.31      0.00 
   -1   -2   21     -0.13      0.00 
   -2   -2   21      0.04      0.00 
   -3   -2   21      0.18      0.00 
   -4   -2   21      0.27      0.00 
   -5   -2   21      0.29      0.00 
   -6   -2   21      0.28      0.00 
   -7   -2   21      0.27      0.00 
   -8   -2   21      0.26      0.00 
   -9   -2   21      0.22      0.00 
  -10   -2   21      0.13      0.00 
    7   -3   21      0.44      0.00 
    6   -3   21      0.26      0.00 
    5   -3   21     -0.17      0.00 
    4   -3   21     -0.51      0.00 
    3   -3   21     -0.46      0.00 
    2   -3   21      0.02      0.00 
    1   -3   21      0.61      0.00 
    0   -3   21      0.90      0.00 
   -1   -3   21      0.72      0.00 
   -2   -3   21      0.19      0.00 
   -3   -3   21     -0.41      0.00 
   -4   -3   21     -0.81      0.00 
   -5   -3   21     -0.83      0.00 
   -6   -3   21     -0.53      0.00 
   -7   -3   21     -0.15      0.00 
   -8   -3   21      0.00      0.00 
   -9   -3   21     -0.15      0.00 
  -10   -3   21     -0.39      0.00 
    6   -4   21     -0.71      0.00 
    5   -4   21     -0.49      0.00 
    4   -4   21      0.04      0.00 
    3   -4   21      0.48      0.00 
    2   -4   21      0.49      0.00 
    1   -4   21      0.08      0.00 
    0   -4   21     -0.44      0.00 
   -1   -4   21     -0.68      0.00 
   -2   -4   21     -0.44      0.00 
   -3   -4   21      0.21      0.00 
   -4   -4   21      0.86      0.00 
   -5   -4   21      1.04      0.00 
   -6   -4   21      0.60      0.00 
   -7   -4   21     -0.10      0.00 
   -8   -4   21     -0.53      0.00 
   -9   -4   21     -0.46      0.00 
  -10   -4   21     -0.10      0.00 
    5   -5   21      0.26      0.00 
    4   -5   21      0.30      0.00 
    3   -5   21      0.23      0.00 
    2   -5   21      0.15      0.00 
    1   -5   21      0.10      0.00 
    0   -5   21      0.10      0.00 
   -1   -5   21      0.11      0.00 
   -2   -5   21     -0.02      0.00 
   -3   -5   21     -0.37      0.00 
   -4   -5   21     -0.83      0.00 
   -5   -5   21     -1.16      0.00 
   -6   -5   21     -1.16      0.00 
   -7   -5   21     -0.85      0.00 
   -8   -5   21     -0.35      0.00 
    3   -6   21     -0.34      0.00 
    2   -6   21     -0.22      0.00 
    1   -6   21     -0.18      0.00 
    0   -6   21     -0.20      0.00 
   -1   -6   21     -0.15      0.00 
   -2   -6   21      0.01      0.00 
   -3   -6   21      0.13      0.00 
   -4   -6   21      0.09      0.00 
   -5   -6   21      0.08      0.00 
   -6   -6   21      0.35      0.00 
   -7   -6   21      0.79      0.00 
    2   -7   21      0.54      0.00 
    1   -7   21      0.33      0.00 
    0   -7   21      0.12      0.00 
   -1   -7   21     -0.04      0.00 
   -2   -7   21     -0.13      0.00 
   -3   -7   21     -0.04      0.00 
   -4   -7   21      0.28      0.00 
   -5   -7   21      0.63      0.00 
   -6   -7   21      0.63      0.00 
    0   -8   21     -0.11      0.00 
   -1   -8   21      0.21      0.00 
   -2   -8   21      0.42      0.00 
   -3   -8   21      0.42      0.00 
   -4   -8   21      0.24      0.00 
   -5   -8   21     -0.04      0.00 
    5   17   20      0.06      0.00 
    4   17   20      0.12      0.00 
    3   17   20      0.15      0.00 
    2   17   20      0.15      0.00 
    7   16   20      0.06      0.00 
    6   16   20      0.22      0.00 
    5   16   20      0.27      0.00 
    4   16   20      0.14      0.00 
    3   16   20     -0.07      0.00 
    2   16   20     -0.18      0.00 
    1   16   20     -0.16      0.00 
    0   16   20     -0.06      0.00 
   -1   16   20      0.04      0.00 
    9   15   20      0.53      0.00 
    8   15   20      0.21      0.00 
    7   15   20     -0.09      0.00 
    6   15   20     -0.16      0.00 
    5   15   20     -0.02      0.00 
    4   15   20      0.13      0.00 
    3   15   20      0.10      0.00 
    2   15   20     -0.10      0.00 
    1   15   20     -0.33      0.00 
    0   15   20     -0.40      0.00 
   -1   15   20     -0.25      0.00 
   -2   15   20      0.05      0.00 
   -3   15   20      0.30      0.00 
   10   14   20     -0.07      0.00 
    9   14   20      0.10      0.00 
    8   14   20      0.42      0.00 
    7   14   20      0.62      0.00 
    6   14   20      0.46      0.00 
    5   14   20      0.04      0.00 
    4   14   20     -0.30      0.00 
    3   14   20     -0.35      0.00 
    2   14   20     -0.15      0.00 
    1   14   20      0.03      0.00 
    0   14   20      0.04      0.00 
   -1   14   20     -0.06      0.00 
   -2   14   20     -0.14      0.00 
   -3   14   20     -0.14      0.00 
   -4   14   20     -0.15      0.00 
   10   13   20     -0.32      0.00 
    9   13   20     -0.57      0.00 
    8   13   20     -0.56      0.00 
    7   13   20     -0.28      0.00 
    6   13   20      0.13      0.00 
    5   13   20      0.46      0.00 
    4   13   20      0.57      0.00 
    3   13   20      0.45      0.00 
    2   13   20      0.27      0.00 
    1   13   20      0.25      0.00 
    0   13   20      0.41      0.00 
   -1   13   20      0.54      0.00 
   -2   13   20      0.43      0.00 
   -3   13   20      0.09      0.00 
   -4   13   20     -0.22      0.00 
   -5   13   20     -0.32      0.00 
   11   12   20      0.03      0.00 
   10   12   20      0.08      0.00 
    9   12   20      0.07      0.00 
    8   12   20     -0.07      0.00 
    7   12   20     -0.32      0.00 
    6   12   20     -0.51      0.00 
    5   12   20     -0.52      0.00 
    4   12   20     -0.39      0.00 
    3   12   20     -0.26      0.00 
    2   12   20     -0.21      0.00 
    1   12   20     -0.21      0.00 
    0   12   20     -0.19      0.00 
   -1   12   20     -0.14      0.00 
   -2   12   20     -0.11      0.00 
   -3   12   20     -0.06      0.00 
   -4   12   20      0.04      0.00 
   -5   12   20      0.22      0.00 
   -6   12   20      0.39      0.00 
   11   11   20     -0.54      0.00 
   10   11   20     -0.42      0.00 
    9   11   20     -0.25      0.00 
    8   11   20     -0.06      0.00 
    7   11   20      0.08      0.00 
    6   11   20      0.06      0.00 
    5   11   20     -0.18      0.00 
    4   11   20     -0.48      0.00 
    3   11   20     -0.61      0.00 
    2   11   20     -0.49      0.00 
    1   11   20     -0.27      0.00 
    0   11   20     -0.14      0.00 
   -1   11   20     -0.12      0.00 
   -2   11   20     -0.11      0.00 
   -3   11   20     -0.02      0.00 
   -4   11   20      0.12      0.00 
   -5   11   20      0.22      0.00 
   -6   11   20      0.21      0.00 
   -7   11   20      0.12      0.00 
   12   10   20     -0.07      0.00 
   11   10   20     -0.16      0.00 
   10   10   20     -0.19      0.00 
    9   10   20     -0.16      0.00 
    8   10   20     -0.08      0.00 
    7   10   20      0.08      0.00 
    6   10   20      0.32      0.00 
    5   10   20      0.52      0.00 
    4   10   20      0.60      0.00 
    3   10   20      0.56      0.00 
    2   10   20      0.51      0.00 
    1   10   20      0.49      0.00 
    0   10   20      0.45      0.00 
   -1   10   20      0.38      0.00 
   -2   10   20      0.26      0.00 
   -3   10   20      0.08      0.00 
   -4   10   20     -0.18      0.00 
   -5   10   20     -0.43      0.00 
   -6   10   20     -0.51      0.00 
   12    9   20      0.62      0.00 
   11    9   20      0.87      0.00 
   10    9   20      1.04      0.00 
    9    9   20      1.00      0.00 
    8    9   20      0.67      0.00 
    7    9   20      0.11      0.00 
    6    9   20     -0.38      0.00 
    5    9   20     -0.55      0.00 
    4    9   20     -0.39      0.00 
    3    9   20     -0.12      0.00 
    2    9   20      0.08      0.00 
    1    9   20      0.17      0.00 
    0    9   20      0.11      0.00 
   -1    9   20     -0.09      0.00 
   -2    9   20     -0.35      0.00 
   -3    9   20     -0.43      0.00 
   -4    9   20     -0.20      0.00 
   -5    9   20      0.20      0.00 
   -6    9   20      0.47      0.00 
   -7    9   20      0.42      0.00 
   -8    9   20      0.19      0.00 
   12    8   20     -0.14      0.00 
   11    8   20     -0.18      0.00 
   10    8   20     -0.37      0.00 
    9    8   20     -0.48      0.00 
    8    8   20     -0.28      0.00 
    7    8   20      0.12      0.00 
    6    8   20      0.36      0.00 
    5    8   20      0.31      0.00 
    4    8   20      0.14      0.00 
    3    8   20      0.03      0.00 
    2    8   20     -0.04      0.00 
    1    8   20     -0.16      0.00 
    0    8   20     -0.25      0.00 
   -1    8   20     -0.20      0.00 
   -2    8   20     -0.03      0.00 
   -3    8   20      0.15      0.00 
   -4    8   20      0.23      0.00 
   -5    8   20      0.18      0.00 
   -6    8   20     -0.03      0.00 
   -7    8   20     -0.32      0.00 
   -8    8   20     -0.54      0.00 
   -9    8   20     -0.52      0.00 
   12    7   20      0.04      0.00 
   11    7   20     -0.10      0.00 
   10    7   20     -0.20      0.00 
    9    7   20     -0.29      0.00 
    8    7   20     -0.34      0.00 
    7    7   20     -0.20      0.00 
    6    7   20      0.15      0.00 
    5    7   20      0.46      0.00 
    4    7   20      0.49      0.00 
    3    7   20      0.31      0.00 
    2    7   20      0.14      0.00 
    1    7   20      0.09      0.00 
    0    7   20      0.10      0.00 
   -1    7   20      0.11      0.00 
   -2    7   20      0.12      0.00 
   -3    7   20      0.05      0.00 
   -4    7   20     -0.23      0.00 
   -5    7   20     -0.58      0.00 
   -6    7   20     -0.70      0.00 
   -7    7   20     -0.41      0.00 
   -8    7   20      0.06      0.00 
   -9    7   20      0.34      0.00 
   12    6   20      0.10      0.00 
   11    6   20      0.27      0.00 
   10    6   20      0.42      0.00 
    9    6   20      0.46      0.00 
    8    6   20      0.29      0.00 
    7    6   20     -0.10      0.00 
    6    6   20     -0.52      0.00 
    5    6   20     -0.75      0.00 
    4    6   20     -0.73      0.00 
    3    6   20     -0.55      0.00 
    2    6   20     -0.28      0.00 
    1    6   20      0.00      0.00 
    0    6   20      0.14      0.00 
   -1    6   20      0.01      0.00 
   -2    6   20     -0.26      0.00 
   -3    6   20     -0.29      0.00 
   -4    6   20      0.03      0.00 
   -5    6   20      0.42      0.00 
   -6    6   20      0.55      0.00 
   -7    6   20      0.40      0.00 
   -8    6   20      0.25      0.00 
   -9    6   20      0.21      0.00 
  -10    6   20      0.19      0.00 
   12    5   20     -0.11      0.00 
   11    5   20     -0.21      0.00 
   10    5   20     -0.27      0.00 
    9    5   20     -0.24      0.00 
    8    5   20     -0.17      0.00 
    7    5   20     -0.20      0.00 
    6    5   20     -0.36      0.00 
    5    5   20     -0.44      0.00 
    4    5   20     -0.27      0.00 
    3    5   20      0.02      0.00 
    2    5   20      0.05      0.00 
    1    5   20     -0.24      0.00 
    0    5   20     -0.49      0.00 
   -1    5   20     -0.33      0.00 
   -2    5   20      0.10      0.00 
   -3    5   20      0.41      0.00 
   -4    5   20      0.43      0.00 
   -5    5   20      0.37      0.00 
   -6    5   20      0.38      0.00 
   -7    5   20      0.30      0.00 
   -8    5   20     -0.01      0.00 
   -9    5   20     -0.37      0.00 
  -10    5   20     -0.45      0.00 
   12    4   20      0.28      0.00 
   11    4   20      0.20      0.00 
   10    4   20      0.01      0.00 
    9    4   20     -0.23      0.00 
    8    4   20     -0.31      0.00 
    7    4   20      0.00      0.00 
    6    4   20      0.56      0.00 
    5    4   20      0.87      0.00 
    4    4   20      0.64      0.00 
    3    4   20      0.11      0.00 
    2    4   20     -0.25      0.00 
    1    4   20     -0.27      0.00 
    0    4   20     -0.16      0.00 
   -1    4   20     -0.12      0.00 
   -2    4   20     -0.11      0.00 
   -3    4   20     -0.04      0.00 
   -4    4   20     -0.02      0.00 
   -5    4   20     -0.17      0.00 
   -6    4   20     -0.38      0.00 
   -7    4   20     -0.35      0.00 
   -8    4   20      0.02      0.00 
   -9    4   20      0.47      0.00 
  -10    4   20      0.62      0.00 
   11    3   20      0.00      0.00 
   10    3   20     -0.01      0.00 
    9    3   20      0.12      0.00 
    8    3   20      0.37      0.00 
    7    3   20      0.53      0.00 
    6    3   20      0.44      0.00 
    5    3   20      0.17      0.00 
    4    3   20     -0.06      0.00 
    3    3   20     -0.09      0.00 
    2    3   20      0.12      0.00 
    1    3   20      0.50      0.00 
    0    3   20      0.80      0.00 
   -1    3   20      0.73      0.00 
   -2    3   20      0.24      0.00 
   -3    3   20     -0.37      0.00 
   -4    3   20     -0.66      0.00 
   -5    3   20     -0.47      0.00 
   -6    3   20     -0.05      0.00 
   -7    3   20      0.27      0.00 
   -8    3   20      0.28      0.00 
   -9    3   20      0.08      0.00 
  -10    3   20     -0.09      0.00 
  -11    3   20     -0.09      0.00 
   11    2   20     -0.30      0.00 
   10    2   20     -0.12      0.00 
    9    2   20      0.00      0.00 
    8    2   20     -0.14      0.00 
    7    2   20     -0.45      0.00 
    6    2   20     -0.64      0.00 
    5    2   20     -0.47      0.00 
    4    2   20     -0.01      0.00 
    3    2   20      0.41      0.00 
    2    2   20      0.42      0.00 
    1    2   20     -0.05      0.00 
    0    2   20     -0.64      0.00 
   -1    2   20     -0.88      0.00 
   -2    2   20     -0.61      0.00 
   -3    2   20     -0.07      0.00 
   -4    2   20      0.35      0.00 
   -5    2   20      0.40      0.00 
   -6    2   20      0.15      0.00 
   -7    2   20     -0.15      0.00 
   -8    2   20     -0.27      0.00 
   -9    2   20     -0.17      0.00 
  -10    2   20     -0.02      0.00 
  -11    2   20     -0.02      0.00 
   10    1   20     -0.40      0.00 
    9    1   20     -0.68      0.00 
    8    1   20     -0.50      0.00 
    7    1   20      0.13      0.00 
    6    1   20      0.75      0.00 
    5    1   20      0.88      0.00 
    4    1   20      0.50      0.00 
    3    1   20      0.05      0.00 
    2    1   20     -0.11      0.00 
    1    1   20      0.02      0.00 
    0    1   20      0.23      0.00 
   -1    1   20      0.43      0.00 
   -2    1   20      0.64      0.00 
   -3    1   20      0.81      0.00 
   -4    1   20      0.71      0.00 
   -5    1   20      0.27      0.00 
   -6    1   20     -0.23      0.00 
   -7    1   20     -0.46      0.00 
   -8    1   20     -0.35      0.00 
   -9    1   20     -0.13      0.00 
  -10    1   20     -0.04      0.00 
  -11    1   20     -0.07      0.00 
   10    0   20      0.37      0.00 
    9    0   20      0.82      0.00 
    8    0   20      1.15      0.00 
    7    0   20      1.06      0.00 
    6    0   20      0.52      0.00 
    5    0   20     -0.12      0.00 
    4    0   20     -0.48      0.00 
    3    0   20     -0.42      0.00 
    2    0   20     -0.12      0.00 
    1    0   20      0.17      0.00 
    0    0   20      0.32      0.00 
   -1    0   20      0.24      0.00 
   -2    0   20     -0.08      0.00 
   -3    0   20     -0.55      0.00 
   -4    0   20     -0.82      0.00 
   -5    0   20     -0.61      0.00 
   -6    0   20      0.01      0.00 
   -7    0   20      0.53      0.00 
   -8    0   20      0.50      0.00 
   -9    0   20     -0.03      0.00 
  -10    0   20     -0.57      0.00 
  -11    0   20     -0.67      0.00 
    9   -1   20     -0.36      0.00 
    8   -1   20     -0.70      0.00 
    7   -1   20     -1.15      0.00 
    6   -1   20     -1.34      0.00 
    5   -1   20     -1.01      0.00 
    4   -1   20     -0.31      0.00 
    3   -1   20      0.24      0.00 
    2   -1   20      0.30      0.00 
    1   -1   20      0.01      0.00 
    0   -1   20     -0.25      0.00 
   -1   -1   20     -0.25      0.00 
   -2   -1   20     -0.06      0.00 
   -3   -1   20      0.12      0.00 
   -4   -1   20      0.16      0.00 
   -5   -1   20      0.07      0.00 
   -6   -1   20     -0.10      0.00 
   -7   -1   20     -0.23      0.00 
   -8   -1   20     -0.22      0.00 
   -9   -1   20     -0.05      0.00 
  -10   -1   20      0.15      0.00 
  -11   -1   20      0.23      0.00 
    8   -2   20     -0.20      0.00 
    7   -2   20      0.04      0.00 
    6   -2   20      0.35      0.00 
    5   -2   20      0.46      0.00 
    4   -2   20      0.24      0.00 
    3   -2   20     -0.19      0.00 
    2   -2   20     -0.58      0.00 
    1   -2   20     -0.69      0.00 
    0   -2   20     -0.46      0.00 
   -1   -2   20     -0.03      0.00 
   -2   -2   20      0.40      0.00 
   -3   -2   20      0.65      0.00 
   -4   -2   20      0.63      0.00 
   -5   -2   20      0.37      0.00 
   -6   -2   20      0.00      0.00 
   -7   -2   20     -0.24      0.00 
   -8   -2   20     -0.18      0.00 
   -9   -2   20      0.15      0.00 
  -10   -2   20      0.52      0.00 
  -11   -2   20      0.66      0.00 
    8   -3   20      0.57      0.00 
    7   -3   20      0.64      0.00 
    6   -3   20      0.46      0.00 
    5   -3   20     -0.03      0.00 
    4   -3   20     -0.55      0.00 
    3   -3   20     -0.69      0.00 
    2   -3   20     -0.27      0.00 
    1   -3   20      0.40      0.00 
    0   -3   20      0.76      0.00 
   -1   -3   20      0.43      0.00 
   -2   -3   20     -0.42      0.00 
   -3   -3   20     -1.19      0.00 
   -4   -3   20     -1.33      0.00 
   -5   -3   20     -0.72      0.00 
   -6   -3   20      0.23      0.00 
   -7   -3   20      0.85      0.00 
   -8   -3   20      0.81      0.00 
   -9   -3   20      0.27      0.00 
  -10   -3   20     -0.26      0.00 
  -11   -3   20     -0.39      0.00 
    7   -4   20      0.05      0.00 
    6   -4   20     -0.30      0.00 
    5   -4   20     -0.33      0.00 
    4   -4   20     -0.06      0.00 
    3   -4   20      0.21      0.00 
    2   -4   20      0.17      0.00 
    1   -4   20     -0.18      0.00 
    0   -4   20     -0.51      0.00 
   -1   -4   20     -0.48      0.00 
   -2   -4   20      0.05      0.00 
   -3   -4   20      0.82      0.00 
   -4   -4   20      1.39      0.00 
   -5   -4   20      1.43      0.00 
   -6   -4   20      0.99      0.00 
   -7   -4   20      0.42      0.00 
   -8   -4   20      0.03      0.00 
   -9   -4   20     -0.09      0.00 
  -10   -4   20     -0.04      0.00 
  -11   -4   20      0.02      0.00 
    6   -5   20      0.24      0.00 
    5   -5   20      0.57      0.00 
    4   -5   20      0.74      0.00 
    3   -5   20      0.78      0.00 
    2   -5   20      0.75      0.00 
    1   -5   20      0.71      0.00 
    0   -5   20      0.63      0.00 
   -1   -5   20      0.43      0.00 
   -2   -5   20      0.11      0.00 
   -3   -5   20     -0.25      0.00 
   -4   -5   20     -0.61      0.00 
   -5   -5   20     -1.04      0.00 
   -6   -5   20     -1.50      0.00 
   -7   -5   20     -1.72      0.00 
   -8   -5   20     -1.41      0.00 
   -9   -5   20     -0.67      0.00 
  -10   -5   20      0.00      0.00 
    5   -6   20     -0.90      0.00 
    4   -6   20     -1.05      0.00 
    3   -6   20     -0.93      0.00 
    2   -6   20     -0.63      0.00 
    1   -6   20     -0.36      0.00 
    0   -6   20     -0.19      0.00 
   -1   -6   20     -0.06      0.00 
   -2   -6   20      0.04      0.00 
   -3   -6   20     -0.01      0.00 
   -4   -6   20     -0.21      0.00 
   -5   -6   20     -0.26      0.00 
   -6   -6   20      0.11      0.00 
   -7   -6   20      0.69      0.00 
   -8   -6   20      0.94      0.00 
   -9   -6   20      0.64      0.00 
  -10   -6   20      0.10      0.00 
    4   -7   20      0.66      0.00 
    3   -7   20      0.86      0.00 
    2   -7   20      0.79      0.00 
    1   -7   20      0.45      0.00 
    0   -7   20     -0.05      0.00 
   -1   -7   20     -0.53      0.00 
   -2   -7   20     -0.71      0.00 
   -3   -7   20     -0.45      0.00 
   -4   -7   20      0.11      0.00 
   -5   -7   20      0.60      0.00 
   -6   -7   20      0.75      0.00 
   -7   -7   20      0.57      0.00 
   -8   -7   20      0.28      0.00 
    2   -8   20     -0.07      0.00 
    1   -8   20     -0.19      0.00 
    0   -8   20     -0.19      0.00 
   -1   -8   20     -0.05      0.00 
   -2   -8   20      0.08      0.00 
   -3   -8   20      0.04      0.00 
   -4   -8   20     -0.17      0.00 
   -5   -8   20     -0.43      0.00 
   -6   -8   20     -0.59      0.00 
   -7   -8   20     -0.61      0.00 
    1   -9   20     -0.48      0.00 
    0   -9   20     -0.34      0.00 
   -1   -9   20      0.01      0.00 
   -2   -9   20      0.31      0.00 
   -3   -9   20      0.38      0.00 
   -4   -9   20      0.28      0.00 
   -5   -9   20      0.21      0.00 
   -6   -9   20      0.24      0.00 
    5   18   19     -0.02      0.00 
    4   18   19      0.12      0.00 
    3   18   19      0.10      0.00 
    7   17   19     -0.11      0.00 
    6   17   19     -0.10      0.00 
    5   17   19     -0.11      0.00 
    4   17   19     -0.02      0.00 
    3   17   19      0.14      0.00 
    2   17   19      0.26      0.00 
    1   17   19      0.31      0.00 
    0   17   19      0.28      0.00 
    9   16   19     -0.09      0.00 
    8   16   19     -0.16      0.00 
    7   16   19     -0.11      0.00 
    6   16   19     -0.03      0.00 
    5   16   19     -0.02      0.00 
    4   16   19     -0.05      0.00 
    3   16   19      0.01      0.00 
    2   16   19      0.17      0.00 
    1   16   19      0.34      0.00 
    0   16   19      0.40      0.00 
   -1   16   19      0.32      0.00 
   -2   16   19      0.14      0.00 
   10   15   19      0.37      0.00 
    9   15   19      0.31      0.00 
    8   15   19      0.03      0.00
[truncated: 723,520 more chars]
